# Supplementary material for: Activation-induced necroptosis contributes to B-cell lymphopenia in active systemic lupus erythematosus
Source: Cell Death Dis. 2014 Sep 11;5(9):e1416–. doi: 10.1038/cddis.2014.375 (PMC4225223; doi:10.1038/cddis.2014.375)
Supplement: Supplementary Table S1 [file cddis2014375x2.xls]

## Sheet: Sheet1
ProbeSetID	Symbol	Fold change	PVALUE	BH-FDR	Chromosomal	Location_Start	Location_End	gene_id	Full name	B_N_3	NB10	NB13	NB_4	N_B_16	N_B_19	SB10	SB7	SB8	SB_2	SB_5	SB_6	vision
NM_005532	IFI27	88.3821	6.18319e-06	0.0326486	chr14	93646831	93652786	3429	" interferon, alpha-inducible protein 27"	6.10553	8.22323	6.33418	7.94073	7.96005	6.15225	12.1131	14.9237	14.2305	11.4657	13.8884	14.0458	HG18
NM_004633	IL1R2	15.3348	5.44885e-05	0.0612409	chr2	101974737	102011317	7850	" interleukin 1 receptor, type II"	3.7541	5.07838	4.52189	4.05702	6.36993	5.59038	9.9698	7.28196	9.30819	9.61096	8.23137	8.86055	HG18
BC018736	DNAPTP6	14.4662	2.10702e-05	0.0431297	chr2	200879533	201051497	26010	DNA polymerase-transactivated protein 6	7.38387	8.30368	7.1168	6.14527	7.47313	6.5328	10.5359	11.9025	11.466	9.47412	11.2414	11.3743	HG18
NM_001647	APOD	13.6288	0.0252706	0.233668	chr3	196776864	196792278	347	apolipoprotein D	4.46383	4.49766	3.72133	3.35638	4.34844	4.31976	7.67591	6.89833	3.62625	3.70417	9.71598	8.16793	HG18
BC063528	SLC12A8	11.4197	0.00080476	0.143128	chr3	126284689	126325133	84561	" solute carrier family 12 (potassium/chloride transporters), member 8"	7.54662	7.4472	5.44701	6.73552	5.05127	5.89875	8.46588	11.3677	10.3346	7.48972	10.9427	8.86905	HG18
NM_001006946	SDC1	10.3488	0.000637939	0.135392	chr2	20264038	20288675	6382	syndecan 1	5.80059	5.16243	3.02807	6.35539	3.58417	4.33831	7.37454	8.12938	9.63442	6.62261	9.3948	7.64541	HG18
BC020506	SLC12A8	9.88679	0.00188476	0.179658	chr3	126284689	126311794	84561	" solute carrier family 12 (potassium/chloride transporters), member 8"	7.45712	7.66551	5.4655	6.5595	5.8787	6.25907	8.34673	11.2455	10.2903	7.21793	10.8897	8.64772	HG18
NM_004117	FKBP5	9.53927	7.81141e-08	0.00351771	chr6	35649344	35764692	2289	FK506 binding protein 5	9.28734	9.59901	10.026	9.55571	10.0204	9.44109	12.9726	12.4154	12.3415	13.2028	13.0796	13.3227	HG18
NM_080657	RSAD2	9.37866	1.06788e-05	0.0326486	chr2	6935358	6955368	91543	radical S-adenosyl methionine domain containing 2	8.94235	9.68912	8.9174	8.88224	9.33772	8.02688	11.1595	13.0809	12.5061	12.1104	12.3957	11.6667	HG18
NM_001001695	FLJ42418	9.03467	0.000457193	0.122552	chr2	6786751	6827893	400941	FLJ42418 protein	5.98586	7.32592	6.83096	5.77873	7.77268	6.01767	8.61443	10.1866	10.7181	8.01318	9.65898	10.8131	HG18
NM_017414	USP18	8.67753	5.71163e-05	0.0612409	chr22	17012757	17040164	11274	ubiquitin specific peptidase 18	9.51681	10.356	8.99108	9.30213	9.8836	8.38319	11.4512	13.485	13.1721	11.852	12.719	12.2235	HG18
XM_036729	USP41	8.67277	0.000125543	0.0871596	chr22	19027490	19064332	373856	ubiquitin specific peptidase 41	8.80267	9.95281	8.00128	8.67998	9.23162	7.79523	10.8778	12.88	12.509	11.2666	12.2203	11.5036	HG18
NM_007268	VSIG4	8.09065	0.000384818	0.11682	chrX	65158304	65176610	11326	V-set and immunoglobulin domain containing 4	3.53136	4.924	3.79646	3.53547	4.67133	5.6312	8.29051	6.69549	7.92251	5.80662	6.87222	8.32221	HG18
BC026902	ZBTB16	7.42905	0.000111198	0.0834597	chr11	113436438	113626564	7704	zinc finger and BTB domain containing 16	7.96932	10.1452	10.1812	9.59315	10.5711	10.4878	13.311	11.9662	11.98	13.3342	12.0374	13.76	HG18
NM_000461	THRB	7.28685	0.00139195	0.175833	chr3	24139235	24511317	7068	" thyroid hormone receptor, beta (erythroblastic leukemia viral (v-erb-a) oncogene homolog 2, avian)"	7.59409	8.62928	8.72451	8.16202	6.81365	7.75163	11.4427	10.4909	10.16	8.50313	10.6776	12.1311	HG18
AF218012	FER1L4	7.14771	7.29896e-05	0.0658728	chr20	33609923	33615871	80307	fer-1-like 4 (C. elegans)	6.77304	6.58182	6.43649	7.03208	6.21884	5.72529	9.00896	9.12481	10.3042	7.90915	9.8841	8.67346	HG18
BC101277	RNF180	7.05115	0.010441	0.214133	chr5	63497462	63549093	285671	ring finger protein 180	5.41566	3.78179	4.88063	3.43053	4.12623	4.73058	5.89382	6.32332	6.51521	4.49882	9.42596	5.66017	HG18
NM_005567	LGALS3BP	6.85412	0.00110809	0.158763	chr17	74478931	74487656	3959	" lectin, galactoside-binding, soluble, 3 binding protein"	5.57132	7.15985	6.13759	5.69188	7.96757	5.36757	8.89973	10.12	8.87709	8.09757	8.57007	10.4787	HG18
NM_001001887	IFIT1	6.84034	0.00156799	0.177669	chr10	91142357	91153586	3434	interferon-induced protein with tetratricopeptide repeats 1	10.3582	10.6006	9.60336	10.9045	10.5606	9.14494	10.6808	14.1695	13.4896	13.2131	12.9111	11.7595	HG18
NM_002343	LTF	6.49287	0.0249747	0.233668	chr3	46452499	46481399	4057	lactotransferrin	4.78383	6.10284	5.35645	4.74765	6.17957	5.71209	6.79346	8.83006	9.58921	8.78993	5.96922	5.12765	HG18
BC108929	CA8	6.2653	0.00167304	0.179658	chr8	61264369	61356461	767	carbonic anhydrase VIII	7.31704	7.09439	4.23364	6.46555	6.28798	4.35982	7.55409	8.93868	9.02256	8.49324	10.4035	7.85472	HG18
NM_004119	FLT3	6.12003	0.00104593	0.155755	chr13	27475752	27572705	2322	fms-related tyrosine kinase 3	4.86654	5.71088	5.14568	5.42516	7.13656	6.25076	9.02755	7.37855	7.94655	7.41965	7.82282	9.92671	HG18
NM_012447	STAG3	6.03634	1.41986e-05	0.0376121	chr7	99613473	99649946	10734	stromal antigen 3	7.8658	8.69518	8.30339	8.22145	9.12817	9.12669	11.7279	11.3097	11.0409	10.022	11.1875	11.5321	HG18
NM_020683	ADORA3	6.03432	0.000305973	0.115281	chr1	111827492	111847633	140	adenosine A3 receptor	5.9253	5.08168	3.60851	5.09067	5.78831	5.80788	9.01647	6.8581	7.68053	8.02099	7.79223	7.65365	HG18
NM_002927	RGS13	5.97995	1.13138e-05	0.0326486	chr1	190871904	190896013	6003	regulator of G-protein signalling 13	8.33644	7.45867	7.58431	7.65955	6.94232	7.36139	9.98225	10.6	10.2863	9.37452	10.8877	9.42963	HG18
NM_032873	STS-1	5.84122	0.000747996	0.142252	chr11	122031639	122190391	84959	Cbl-interacting protein Sts-1	6.86937	7.7969	5.48201	6.88503	5.43971	6.6232	9.44442	9.52115	8.8738	8.37827	9.06706	9.95572	HG18
NM_003116	SPAG4	5.82594	0.000132005	0.0887251	chr20	33667222	33672379	6676	sperm associated antigen 4	6.98312	6.8638	6.01848	6.55779	6.95388	6.28092	8.61807	8.8401	10.0456	7.69379	9.62714	9.25614	HG18
BC074751	CCR2	5.80255	0.000123517	0.0871596	chr3	46373983	46376401	1231	chemokine (C-C motif) receptor 2	4.14229	4.71013	3.78248	4.86727	4.69256	3.97971	5.86374	7.79047	7.15361	5.89027	7.36972	6.6211	HG18
NM_007257	PNMA2	5.62446	0.00866624	0.208961	chr8	26418112	26427342	10687	paraneoplastic antigen MA2	4.95299	5.76825	3.57744	4.24842	4.14075	3.87365	5.30953	8.63438	7.1859	5.20054	7.52791	5.02199	HG18
NM_006169	NNMT	5.54636	0.019548	0.231038	chr11	113671744	113688448	4837	nicotinamide N-methyltransferase	3.328	3.98989	3.71028	3.41033	3.63004	3.63311	4.94812	3.84257	4.97673	4.70002	5.29629	8.08149	HG18
BC032940	LAMP3	5.49627	0.0095174	0.211862	chr3	184322697	184363314	27074	lysosomal-associated membrane protein 3	4.31637	4.02315	4.97784	3.70764	4.10943	4.39439	4.36102	7.55697	7.03749	7.58748	6.64368	4.44484	HG18
NM_182909	DOC1	5.466	7.1808e-06	0.0326486	chr3	101034677	101316047	11259	downregulated in ovarian cancer 1	6.49572	6.54985	6.01619	6.74772	6.7671	6.13517	8.83907	8.40354	8.34297	9.34887	8.45856	9.64557	HG18
NM_138722	BCL2L14	5.45156	0.000466055	0.123458	chr12	12115668	12143896	79370	BCL2-like 14 (apoptosis facilitator)	6.57044	5.7511	5.37615	5.2534	7.03631	5.25072	7.59694	9.7973	8.72178	8.19446	7.85625	7.11888	HG18
NM_006187	OAS3	5.42319	8.25423e-05	0.0677012	chr12	111860631	111895437	4940	" 2'-5'-oligoadenylate synthetase 3, 100kDa"	8.61286	9.24147	8.33085	8.00937	8.90305	8.28211	9.76878	11.6869	11.2405	11.4525	11.1042	10.2771	HG18
AL832618	IFI44L	5.24733	0.0026651	0.180669	chr1	78863942	78880656	10964	interferon-induced protein 44-like	10.6137	12.12	11.7632	10.8541	12.1971	9.50687	13.1603	14.4789	14.1717	13.6608	13.7809	13.3607	HG18
NM_152310	ELOVL3	5.23675	0.00173877	0.179658	chr10	103976132	103979336	83401	" elongation of very long chain fatty acids (FEN1/Elo2, SUR4/Elo3, yeast)-like 3"	4.13153	4.82102	7.13661	6.53474	5.29737	5.17851	8.24658	9.34143	8.5071	7.34262	7.89168	7.14722	HG18
NM_001008224	UACA	5.09297	0.000720373	0.140539	chr15	68733946	68781674	55075	uveal autoantigen with coiled-coil domains and ankyrin repeats	6.43596	7.46464	6.04132	6.40148	5.07023	5.56709	8.25163	7.91112	9.02699	8.6113	8.82696	9.24485	HG18
NM_001031683	IFIT3	5.00663	0.00181076	0.179658	chr10	91082282	91090314	3437	interferon-induced protein with tetratricopeptide repeats 3	10.3395	10.5621	9.82877	10.0136	9.8222	8.55973	10.3907	13.3914	12.6223	12.3987	12.1215	10.9349	HG18
BC008983	C1QB	4.98625	7.46011e-05	0.0658728	chr1	22852326	22860615	713	" complement component 1, q subcomponent, B chain"	4.80957	6.55832	5.57533	6.0375	5.30241	6.57339	8.04438	8.36547	8.46652	8.71836	7.22917	8.357	HG18
NM_172369	C1QC	4.90394	0.000440045	0.122552	chr1	22842733	22847190	714	" complement component 1, q subcomponent, C chain"	3.75406	5.66196	4.99567	4.97019	5.09389	5.86633	7.14988	7.89341	7.68279	7.92752	5.75945	7.60961	HG18
NM_018952	HOXB6	4.66023	0.00226558	0.179658	chr17	44028111	44037333	3216	homeobox B6	6.51918	5.50304	3.64943	3.86884	3.45515	4.20953	5.11545	8.76415	7.33354	6.27736	7.23977	5.43387	HG18
NM_001718	BMP6	4.39778	0.00616204	0.204569	chr6	7672008	7826725	654	bone morphogenetic protein 6	6.50322	6.69497	4.30306	6.32431	5.0301	6.55997	6.27283	8.1782	8.6124	6.65951	9.38119	8.34933	HG18
BC101727	MCM10	4.31703	0.00751315	0.205449	chr10	13243590	13291354	55388	MCM10 minichromosome maintenance deficient 10 (S. cerevisiae)	5.22649	6.4171	5.07328	7.89554	5.0179	4.92901	6.53264	8.29407	9.03474	7.11323	9.02388	8.58985	HG18
NM_001244	TNFSF8	4.28423	0.00364274	0.19075	chr9	116704944	116732591	944	" tumor necrosis factor (ligand) superfamily, member 8"	6.5228	7.30393	9.04347	7.7212	9.27818	8.58471	11.4085	9.53829	9.80962	10.5117	9.05758	11.0956	HG18
BC028244	E2F8	4.28093	0.00878866	0.209501	chr11	19202551	19208935	79733	E2F transcription factor 8	3.74643	3.75793	3.34329	4.64803	3.19684	3.97168	4.00523	5.52914	5.60823	4.32806	7.36757	6.25404	HG18
NM_006877	GMPR	4.27963	0.00564622	0.202935	chr6	16346789	16403759	2766	guanosine monophosphate reductase	5.74109	8.36511	6.29261	6.22613	8.2951	7.18126	8.32085	10.2874	9.55116	8.40405	10.2782	8.49585	HG18
NM_023930	KCTD14	4.08423	0.00118111	0.163797	chr11	77404408	77411934	65987	potassium channel tetramerisation domain containing 14	5.47781	5.81332	4.30393	5.18609	3.95661	3.99511	5.89972	7.75472	7.46957	5.61638	6.76936	7.30843	HG18
AK093444	NOSTRIN	4.04883	0.00985918	0.212689	chr2	169351294	169429810	115677	nitric oxide synthase trafficker	3.44972	3.6594	3.64784	4.30688	3.44216	4.0598	3.81868	4.68779	5.68424	5.06254	7.23273	5.97006	HG18
NM_003645	SLC27A2	4.04289	0.0032727	0.186607	chr15	48261713	48315862	11001	" solute carrier family 27 (fatty acid transporter), member 2"	4.83843	6.6256	5.07608	5.17957	4.79573	6.57942	7.89078	7.02343	7.5722	6.54775	7.13977	8.97835	HG18
Z22968	CD163	4.03678	0.0170857	0.227453	chr12	7515043	7547639	9332	CD163 molecule	4.74203	8.1707	6.0658	6.80104	9.30538	10.3285	11.2011	9.54012	10.5909	11.2524	9.82482	10.7722	HG18
NM_020550	TCL6	4.02239	0.0505821	0.259514	chr14	95199345	95215923	27004	T-cell leukemia/lymphoma 6	9.5052	9.26146	7.94411	9.18826	9.96843	9.12488	11.2474	10.7252	10.1871	9.79036	8.05719	13.0639	HG18
BC004205	SPRY2	4.01773	0.00523137	0.202349	chr13	79808307	79810973	10253	sprouty homolog 2 (Drosophila)	6.02955	5.99361	6.22654	5.78398	5.91926	6.37481	8.11841	7.82378	6.74895	6.86023	7.19418	9.53644	HG18
NM_030775	WNT5B	4.0152	0.00323791	0.186607	chr12	1596482	1626638	81029	" wingless-type MMTV integration site family, member 5B"	4.55286	4.4033	4.90903	6.46032	3.65439	4.84158	5.70562	7.12263	7.81492	6.78948	7.56892	6.67048	HG18
NM_004925	AQP3	4.00919	0.0075256	0.205449	chr9	33431157	33437590	360	aquaporin 3 (Gill blood group)	9.73054	10.117	8.55508	10.9679	7.70088	8.82249	10.0575	11.6891	12.6096	10.6024	12.2753	11.5098	HG18
NM_013282	UHRF1	3.99347	0.00745684	0.205449	chr19	4861813	4913165	29128	" ubiquitin-like, containing PHD and RING finger domains, 1"	7.18578	7.15528	5.39749	9.07838	6.16048	6.45364	7.66402	9.6299	9.56159	8.60018	10.1886	9.65762	HG18
XM_932980	RAPGEF5	3.9901	0.0245794	0.233668	chr7	22173209	22199881	9771	Rap guanine nucleotide exchange factor (GEF) 5	6.14188	6.19593	7.59985	6.48478	6.36926	6.20155	9.23046	8.25248	7.00779	6.72547	6.97906	10.0537	HG18
NM_001013000	HERC6	3.93265	7.95856e-05	0.0677005	chr4	89518914	89583272	55008	hect domain and RLD 6	9.27762	9.27508	8.8146	8.89014	8.42728	8.18179	9.66963	11.5288	10.9385	10.8659	10.9892	10.4294	HG18
NM_001565	CXCL10	3.88824	0.0227907	0.233282	chr4	77161296	77163674	3627	chemokine (C-X-C motif) ligand 10	3.43933	5.21069	4.52983	4.99864	4.12103	4.36462	4.25223	6.675	6.55307	7.95361	5.46299	5.35409	HG18
NM_002039	GAB1	3.88428	0.00111405	0.158763	chr4	144477499	144610729	2549	GRB2-associated binding protein 1	8.89704	8.58185	9.03659	8.10471	7.69277	8.44249	11.0948	9.26968	9.43946	9.94297	10.2846	11.4888	HG18
BC038398	CCR5	3.84043	1.15999e-05	0.0326486	chr3	46387451	46392694	1234	chemokine (C-C motif) receptor 5	6.82306	6.70317	7.12929	7.52231	6.61728	6.83036	8.48923	9.35351	9.10148	9.01291	8.22306	9.00712	HG18
NM_002462	MX1	3.82357	7.37259e-05	0.0658728	chr21	41720023	41753008	4599	" myxovirus (influenza virus) resistance 1, interferon-inducible protein p78 (mouse)"	10.9457	11.1667	10.6407	10.9052	11.1187	10.1519	11.8578	13.415	12.8765	12.6165	13.1808	12.2587	HG18
NM_001753	CAV1	3.81049	0.0246703	0.233668	chr7	115952074	115988466	857	" caveolin 1, caveolae protein, 22kDa"	6.28028	6.98562	4.68591	8.1872	3.62826	4.83751	6.26118	7.85219	8.81442	7.12031	9.93654	8.05975	HG18
NM_003662	PIR	3.79271	0.0108717	0.214133	chrX	15312841	15421385	8544	pirin (iron-binding nuclear protein)	4.59796	4.10524	4.55684	5.81108	4.76889	5.57082	5.66956	6.56411	7.47951	4.75555	7.87936	7.29045	HG18
NM_014750	DLG7	3.7769	0.0101891	0.213416	chr14	54684600	54728149	9787	" discs, large homolog 7 (Drosophila)"	4.94467	4.13469	3.44383	5.91673	3.33862	3.60427	3.82451	6.2576	7.56864	5.52855	6.89753	6.49443	HG18
NM_018492	PBK	3.77194	0.0155613	0.225373	chr8	27723056	27751268	55872	PDZ binding kinase	4.81551	5.69682	4.54515	7.52158	4.85249	5.19785	5.5653	7.96757	8.74029	6.25509	8.241	7.8214	HG18
NM_003733	OASL	3.7696	0.00852499	0.208553	chr12	119942477	119961163	8638	2'-5'-oligoadenylate synthetase-like	6.70549	8.6459	8.38642	6.63658	9.0121	7.60636	8.18613	10.5565	10.6451	9.75967	10.4803	9.04093	HG18
NM_000369	TSHR	3.75701	0.0041143	0.193962	chr14	80491621	80682399	7253	thyroid stimulating hormone receptor	5.29695	5.1379	3.80572	5.11503	3.58123	4.144	4.74037	6.06308	6.9972	5.27538	7.65824	6.80785	HG18
NM_004172	SLC1A3	3.75589	0.0117857	0.215764	chr5	36642445	36724191	6507	" solute carrier family 1 (glial high affinity glutamate transporter), member 3"	5.7417	3.662	5.37206	4.86148	5.57136	5.25638	5.86843	5.30985	6.73117	8.73284	5.89815	7.18972	HG18
NM_004181	UCHL1	3.75362	0.0139454	0.221101	chr4	40953685	40965203	7345	ubiquitin carboxyl-terminal esterase L1 (ubiquitin thiolesterase)	6.22725	7.95634	5.12401	8.64192	6.37572	6.30583	7.88611	9.23392	9.64695	7.58495	9.84933	9.44632	HG18
BC032848	RHOBTB1	3.74545	0.0317189	0.240414	chr10	62300968	62374011	9886	Rho-related BTB domain containing 1	6.97552	7.36333	6.89216	5.75366	6.8226	6.72339	8.6385	8.78062	7.14347	6.40108	7.40707	10.3672	HG18
XM_929843	LOC653788	3.67671	0.00106331	0.156484	chr6	37288210	37288699	653788	similar to chromosome 6 open reading frame 128	4.02055	5.55549	3.99925	4.14385	4.628	4.98432	5.8575	6.61893	5.68611	5.87214	7.50397	6.85585	HG18
NM_021958	HLX1	3.66286	0.000500149	0.125828	chr1	219119381	219125018	3142	H2.0-like homeobox 1 (Drosophila)	5.43841	7.24753	5.78006	7.26914	6.84333	6.88194	8.77679	9.03429	8.79082	7.64236	8.23916	8.73658	HG18
NM_020675	SPBC25	3.66235	0.0190946	0.229879	chr2	169435646	169455190	57405	spindle pole body component 25 homolog (S. cerevisiae)	5.34252	5.68424	3.74736	8.26922	4.64447	5.26429	5.66387	7.8011	9.12359	7.29073	8.57743	8.56324	HG18
NM_001295	CCR1	3.65494	0.00721101	0.205441	chr3	46218203	46224836	1230	chemokine (C-C motif) receptor 1	7.28461	7.94719	5.85594	7.97927	8.71681	8.08139	8.29424	10.2885	10.4394	9.52157	9.72305	9.22962	HG18
NM_001012503	KRTAP5-7	3.63761	0.00019835	0.101644	chr11	70915960	70916858	440050	keratin associated protein 5-7	5.8519	6.31879	5.32086	5.66415	4.765	5.26467	7.79484	7.55879	7.33012	6.84626	7.33057	7.79134	HG18
BC016665	TOX	3.62478	0.00690154	0.205441	chr8	59881533	60194164	9760	thymus high mobility group box protein TOX	8.19815	8.5053	7.87361	6.66428	6.79123	7.48449	8.64616	9.58073	9.31033	8.06612	11.1255	8.43728	HG18
XM_934555	LOC653518	3.61456	0.0125516	0.217804	chr3	46370363	46376319	653518	similar to C-C chemokine receptor type 2 (C-C CKR-2) (CC-CKR-2) (CCR-2) (CCR2) (Monocyte chemoattractant protein 1 receptor) (MCP-1-R)	7.12243	6.83635	4.74876	8.76117	4.70056	6.7137	8.69698	9.68592	9.08267	8.75911	8.96441	8.41736	HG18
NM_002535	OAS2	3.61328	0.00157166	0.177669	chr12	111900656	111932886	4939	" 2'-5'-oligoadenylate synthetase 2, 69/71kDa"	10.7439	10.3957	8.70389	10.9928	10.2549	9.70995	10.6423	12.6022	12.2933	12.294	12.4006	12.0051	HG18
NM_198586	NHLRC1	3.57296	6.26774e-06	0.0326486	chr6	18228696	18230830	378884	NHL repeat containing 1	4.06572	4.46221	4.13754	4.16082	4.62247	4.48895	6.40401	5.98236	6.11345	5.92081	5.63198	6.73212	HG18
BC035615	MYO7B	3.56006	0.00358111	0.189737	chr2	128101321	128111770	4648	myosin VIIB	8.70179	9.48647	8.43544	8.69866	8.90672	8.7719	11.3472	10.625	9.59647	9.30981	10.1667	11.675	HG18
NM_181724	TMEM119	3.55907	0.00177534	0.179658	chr12	107507755	107515913	338773	transmembrane protein 119	3.51302	3.94811	4.51592	3.91459	4.628	3.86423	6.30119	4.74028	4.95136	5.72508	6.91549	5.91549	HG18
NM_198557	FLJ45645	3.55652	0.01699	0.227453	chr2	151814155	151826623	375287	FLJ45645 protein	8.19199	8.52249	8.05594	7.89623	8.70388	9.62682	11.5042	10.9451	8.7583	8.35731	10.4057	10.4946	HG18
NM_016323	HERC5	3.54519	1.78895e-05	0.0430814	chr4	89597329	89646342	51191	hect domain and RLD 5	10.3077	10.2504	9.96552	9.96438	10.3346	10.0189	11.5968	12.5585	12.3085	11.4964	11.9157	11.6434	HG18
NM_001170	AQP7	3.52471	0.000640118	0.135392	chr9	33374947	33392517	364	aquaporin 7	7.18558	7.84037	7.06254	7.82473	8.13644	8.00115	9.6943	9.44041	9.79363	8.01202	9.69615	9.94777	HG18
NM_020661	AICDA	3.52094	0.0416067	0.250474	chr12	8646028	8656706	57379	activation-induced cytidine deaminase	8.98134	8.93353	4.89234	9.94724	7.53878	7.99721	9.02165	11.911	10.8805	8.59583	10.6798	8.4635	HG18
NM_021615	CHST6	3.5192	0.0456073	0.254764	chr16	74064525	74086427	4166	carbohydrate (N-acetylglucosamine 6-O) sulfotransferase 6	4.9259	6.30622	3.79008	3.64244	4.56105	4.74909	5.25059	8.41206	5.00194	4.35627	7.15777	6.35378	HG18
AF116508	ETV7	3.46907	0.00378275	0.190803	chr6	36441949	36463371	51513	ets variant gene 7 (TEL2 oncogene)	8.31295	8.83714	8.04565	8.18965	7.36812	8.79332	8.79555	10.1114	10.4649	10.2205	11.0773	8.69244	HG18
BC075828	GTSE1	3.39513	0.0178751	0.228041	chr22	45071400	45105045	51512	G-2 and S-phase expressed 1	5.04292	6.12551	3.88825	7.81536	4.99874	5.15477	5.82072	7.65841	8.5752	7.16829	8.34749	8.14953	HG18
BC021988	NDFIP2	3.38271	0.00355692	0.189737	chr13	78953531	79025052	54602	Nedd4 family interacting protein 2	7.11163	6.08629	4.81297	7.03504	5.51293	5.19181	6.5774	8.25482	8.54695	6.35626	8.80215	7.72242	HG18
NM_002417	MKI67	3.35151	0.0166191	0.226928	chr10	129784912	129814458	4288	antigen identified by monoclonal antibody Ki-67	4.02934	3.94521	3.13304	5.10923	3.30905	3.73145	4.47035	4.73264	6.23218	3.75425	6.47544	6.68322	HG18
NM_018308	ACOXL	3.34253	0.0415847	0.250474	chr2	111273084	111568392	55289	acyl-Coenzyme A oxidase-like	3.9914	4.40272	4.61454	4.57138	3.9015	4.09127	5.14598	5.10143	6.57537	3.62278	7.49158	5.11905	HG18
NM_018004	TMEM45A	3.33584	0.00829626	0.207674	chr3	101694152	101778975	55076	transmembrane protein 45A	3.82913	3.51358	3.45212	4.71501	3.68684	2.98772	5.13417	3.61787	6.02631	4.36815	6.40747	5.92927	HG18
NM_006417	IFI44	3.31181	0.000537532	0.127404	chr1	78888103	78902345	10561	interferon-induced protein 44	11.3349	12.3787	12.2761	11.9634	12.5348	11.1887	13.4435	14.0985	13.8476	13.786	13.7186	13.5742	HG18
NM_002038	G1P3	3.3038	0.000495077	0.125828	chr1	27865163	27871295	2537	" interferon, alpha-inducible protein (clone IFI-6-16)"	12.3054	12.9018	12.6229	12.4334	12.8672	12.157	13.1181	14.9378	14.5043	13.7795	14.6137	14.1553	HG18
NM_198483	FLJ46536	3.27209	0.013673	0.220615	chr2	218607955	218663548	285180	FLJ46536 protein	5.25297	6.33323	6.98087	6.82913	6.67572	6.30673	6.74956	9.53439	8.52014	7.43709	7.18458	7.86085	HG18
NM_001560	IL13RA1	3.25698	8.95099e-07	0.0106518	chrX	117745586	117812524	3597	" interleukin 13 receptor, alpha 1"	8.91959	9.16657	9.2946	9.38121	9.1121	9.71473	10.8086	10.652	10.9826	11.1491	11.2002	11.0737	HG18
NM_021783	EDA2R	3.24172	0.0010562	0.155947	chrX	65732203	65752598	60401	ectodysplasin A2 receptor	8.2929	7.61765	5.79283	7.39748	7.42182	6.89818	8.22523	8.74958	8.20081	9.17051	9.2288	10.1319	HG18
NM_194289	NUDT16P	3.23814	0.00209145	0.179658	chr3	132563445	132566065	152195	nudix (nucleoside diphosphate linked moiety X)-type motif 16 pseudogene	6.69893	4.83448	5.54106	6.98971	6.45912	6.24116	8.4814	8.04239	8.11635	7.30626	7.79997	7.9146	HG18
NM_003956	CH25H	3.22897	0.0001631	0.0941652	chr10	90955509	90957051	9023	cholesterol 25-hydroxylase	5.81554	6.1107	6.76651	6.54628	6.1327	6.46763	8.20637	7.23383	7.63259	7.8051	8.8113	7.98549	HG18
NM_001015001	CKMT1A	3.21017	0.00794192	0.206361	chr15	41772375	41778712	548596	" creatine kinase, mitochondrial 1A"	4.23568	4.29002	4.26735	5.44827	3.46957	4.17493	4.70042	5.45698	6.62681	4.81	6.84398	6.74307	HG18
NM_024094	DCC1	3.20551	0.0161252	0.225576	chr8	120915396	120937330	79075	defective in sister chromatid cohesion homolog 1 (S. cerevisiae)	4.61077	4.77973	3.45524	6.50405	3.72151	4.21895	4.58334	6.46868	7.46219	5.52244	7.20377	6.80989	HG18
NM_004336	BUB1	3.20501	0.00936791	0.21143	chr2	111111880	111152135	699	BUB1 budding uninhibited by benzimidazoles 1 homolog (yeast)	6.4646	6.17423	5.86199	8.62979	5.5334	5.76292	7.03881	8.3715	9.23287	8.37432	9.05726	8.50792	HG18
BC074813	TP53INP1	3.202	0.000336029	0.115515	chr8	96011849	96022377	94241	tumor protein p53 inducible nuclear protein 1	7.82848	8.11371	8.02186	7.58853	8.45989	8.27723	10.5762	9.05641	9.14897	9.35342	9.55005	10.1718	HG18
NM_020163	SEMA3G	3.18087	0.0052253	0.202349	chr3	52442307	52454083	56920	" sema domain, immunoglobulin domain (Ig), short basic domain, secreted, (semaphorin) 3G"	7.02168	7.02151	6.00234	8.28308	6.01329	6.38495	7.43797	7.78434	9.15532	9.46882	8.78692	8.56327	HG18
BC001651	CDCA8	3.15053	0.0359667	0.244395	chr1	37930745	37947816	55143	cell division cycle associated 8	5.21419	6.92412	3.85714	7.37594	4.13931	6.49436	5.80617	7.41209	8.7332	6.98894	8.46042	8.11373	HG18
BC111974	MIXL1	3.13684	0.0125943	0.218041	chr1	224477941	224480189	83881	Mix1 homeobox-like 1 (Xenopus laevis)	6.71338	6.76581	3.77625	7.15474	4.72005	4.96297	6.45647	7.72858	8.38375	6.92342	8.67276	7.47237	HG18
NM_014788	TRIM14	3.12952	0.000517967	0.127404	chr9	99886457	99921301	9830	tripartite motif-containing 14	9.73635	10.1656	9.16794	10.2629	9.19245	9.99286	11.0925	11.6671	11.4076	11.41	11.3822	11.7254	HG18
BC112036	SESN1	3.12921	0.011472	0.215335	chr6	109415356	109522023	27244	sestrin 1	8.46682	8.86211	7.68882	7.56421	9.97758	9.70046	11.4722	9.85412	10.1057	10.0787	9.91297	11.3695	HG18
NM_003943	GENX-3414	3.12445	0.000973346	0.151214	chr4	77446822	77451307	8987	genethonin 1	5.7346	4.95382	5.25214	4.85404	3.93792	4.1314	5.00986	6.6357	7.41574	6.52814	6.75501	6.18134	HG18
NM_000775	CYP2J2	3.1236	0.00312333	0.186451	chr1	60131567	60165011	1573	" cytochrome P450, family 2, subfamily J, polypeptide 2"	7.00952	6.93569	4.60163	5.96066	5.6473	5.6743	6.70924	8.66316	8.5769	6.58823	7.64552	7.51534	HG18
NM_014762	DHCR24	3.07803	0.00448562	0.196862	chr1	55087887	55125493	1718	24-dehydrocholesterol reductase	6.28171	7.62936	5.36955	6.95687	5.97849	6.52457	7.46296	7.82059	8.87451	7.75262	8.9143	8.05552	HG18
NM_001211	BUB1B	3.07128	0.00930809	0.211162	chr15	38240529	38300629	701	BUB1 budding uninhibited by benzimidazoles 1 homolog beta (yeast)	5.86126	6.28197	4.44857	7.02452	4.51178	5.73633	6.5883	7.15452	7.89124	6.79676	8.42954	7.54059	HG18
NM_001790	CDC25C	3.06798	0.0302353	0.238053	chr5	137648857	137695415	995	cell division cycle 25C	4.40416	5.97145	3.49636	7.47931	4.38524	3.95738	5.30528	6.88987	8.30988	6.3018	7.96928	7.19317	HG18
BC093825	CARD6	3.04598	0.000384018	0.11682	chr5	40877219	40890354	84674	" caspase recruitment domain family, member 6"	7.38613	7.54049	6.31222	7.48286	6.49588	6.66451	7.97101	9.17399	8.88966	8.13721	8.52082	8.95344	HG18
NM_001237	CCNA2	3.03791	0.0178424	0.228041	chr4	122957974	122964342	890	cyclin A2	7.31309	7.07731	5.47386	9.35351	5.50375	6.33213	7.35189	9.00916	10.093	8.40812	9.46677	9.18028	HG18
BC007401	CDC25A	3.03483	0.0175289	0.227852	chr3	48174868	48204805	993	cell division cycle 25A	3.99916	3.75793	4.92845	5.43471	3.20337	3.79337	4.54882	5.2579	5.9959	4.70991	7.18606	6.42658	HG18
BC033297	DTL	3.02529	0.0100648	0.213085	chr1	210275776	210343400	51514	denticleless homolog (Drosophila)	6.84712	6.25706	5.18461	7.30716	6.85696	5.47969	6.42219	7.91902	8.28296	6.8273	8.9788	8.63358	HG18
NM_001034	RRM2	3.00939	0.00841909	0.208317	chr2	10180183	10188074	6241	ribonucleotide reductase M2 polypeptide	6.47858	6.27869	5.78903	8.03477	5.19856	5.95044	6.61251	8.16452	8.67102	7.77242	8.83599	8.16093	HG18
NM_032997	ZWINT	2.99856	0.0204878	0.232893	chr10	57787204	57791040	11130	ZW10 interactor	9.03106	9.14307	6.72581	10.616	8.16215	8.76389	9.37869	10.7409	11.7043	9.56472	11.1562	10.728	HG18
NM_001012709	KRTAP5-4	2.9803	0.000138277	0.0889575	chr11	1598763	1599944	387267	keratin associated protein 5-4	4.80599	4.77281	4.80931	5.00598	4.31047	4.82324	6.44147	5.48885	6.88987	5.84093	6.34689	6.62282	HG18
NM_138966	NETO1	2.96967	0.0089334	0.209627	chr18	68565766	68685790	81832	neuropilin (NRP) and tolloid (TLL)-like 1	8.53335	8.4167	7.95235	7.37704	7.02619	8.84024	8.64984	9.21683	10.164	10.1127	10.6321	7.9907	HG18
NM_014244	ADAMTS2	2.96377	0.000450747	0.122552	chr5	178473473	178704935	9509	" ADAM metallopeptidase with thrombospondin type 1 motif, 2"	2.68545	3.5439	4.36769	4.40903	3.94825	3.29009	5.69069	4.79573	5.60102	5.22308	5.32715	5.55658	HG18
AF287265	TPX2	2.95522	0.01493	0.224413	chr20	29790798	29853179	22974	" TPX2, microtubule-associated, homolog (Xenopus laevis)"	5.75715	5.61084	4.15555	7.33855	4.68402	5.71272	6.05796	7.17538	8.07947	6.36322	8.16285	7.75221	HG18
BC025232	CDC6	2.95404	0.0230352	0.233282	chr17	35697692	35712746	990	CDC6 cell division cycle 6 homolog (S. cerevisiae)	8.05254	8.20796	5.67935	9.96155	7.89819	6.89011	8.283	9.81336	10.6126	9.18044	10.4798	10.0007	HG18
NM_024410	ODF1	2.94209	0.00809867	0.206645	chr8	103633035	103642422	4956	outer dense fiber of sperm tails 1	5.94669	5.62058	3.24653	5.92246	4.10943	3.29045	5.31846	6.44261	7.39345	6.62152	6.46901	7.02325	HG18
NM_001371	DNAH8	2.94078	0.0114419	0.215227	chr6	38798875	39106279	1769	" dynein, axonemal, heavy polypeptide 8"	7.79937	8.5346	5.80294	7.15971	8.69597	7.32791	9.46263	9.74243	9.64224	8.65021	9.83456	8.43583	HG18
XM_932741	CDKN2C	2.91211	0.00851158	0.208553	chr1	51206148	51208689	1031	" cyclin-dependent kinase inhibitor 2C (p18, inhibits CDK4)"	6.5326	6.96115	5.19212	6.6689	5.34195	4.85081	6.85914	7.5308	8.4671	6.00276	8.26373	7.72107	HG18
NM_003686	EXO1	2.91015	0.00729238	0.205441	chr1	240078157	240119671	9156	exonuclease 1	6.66829	6.22463	5.65972	7.31289	5.17278	5.66444	6.46579	7.59275	8.25321	6.4743	8.60802	8.27788	HG18
NM_023068	SIGLEC1	2.90724	0.0267835	0.234663	chr20	3617206	3635775	6614	" sialic acid binding Ig-like lectin 1, sialoadhesin"	3.16266	4.67069	3.94445	4.3232	7.84057	4.2727	5.78604	6.02147	7.96404	8.36719	6.94294	6.68012	HG18
BC017037	ICMT	2.89935	0.00723928	0.205441	chr1	6206138	6218619	23463	isoprenylcysteine carboxyl methyltransferase	8.17117	8.34227	7.03517	8.22662	5.80368	7.35	9.52134	9.14535	9.09079	7.74506	9.92451	9.29391	HG18
NM_001552	IGFBP4	2.88377	0.0159187	0.225473	chr17	35853201	35867508	3487	insulin-like growth factor binding protein 4	7.46258	7.44231	6.26916	6.57066	6.85421	6.62404	7.79412	9.10536	7.27322	7.25774	7.24594	9.8018	HG18
BC002704	STAT1	2.87997	0.00422272	0.194838	chr2	191548612	191587139	6772	" signal transducer and activator of transcription 1, 91kDa"	11.2878	11.6947	11.0143	11.1907	11.7933	11.3372	11.3242	13.4176	13.2877	13.189	13.2271	12.191	HG18
NM_024021	MS4A4A	2.85379	0.00175192	0.179658	chr11	59806661	59833021	51338	" membrane-spanning 4-domains, subfamily A, member 4"	7.73799	7.38767	6.20133	7.37027	7.41469	8.01956	8.74214	8.81604	8.417	8.78297	8.26106	10.0067	HG18
NM_014791	MELK	2.85128	0.0146615	0.22367	chr9	36562904	36667679	9833	maternal embryonic leucine zipper kinase	7.3257	6.90428	5.72745	8.93915	5.90899	6.95444	7.49781	8.95405	9.6175	7.96334	9.44588	8.86202	HG18
NM_001775	CD38	2.84673	0.0107624	0.214133	chr4	15389028	15459806	952	CD38 molecule	10.7188	10.8312	10.32	12.6648	9.94824	9.73307	11.5561	12.6484	12.9989	12.3178	13.112	12.4937	HG18
BC059400	CREB5	2.84331	0.0180824	0.228278	chr7	28692245	28826138	9586	cAMP responsive element binding protein 5	4.24079	5.28271	5.47765	5.72997	7.54406	7.37386	7.13136	7.9779	8.24922	7.62503	8.76884	6.83439	HG18
NM_018369	DEPDC1B	2.83848	0.0143877	0.222883	chr5	59928495	60031713	55789	DEP domain containing 1B	4.90485	4.77001	5.24688	7.13184	4.46306	3.84568	5.9169	6.82745	7.56341	6.25076	7.54363	7.18887	HG18
NM_004237	TRIP13	2.82987	0.00763448	0.20572	chr5	946003	971160	9319	thyroid hormone receptor interactor 13	5.74991	6.94499	6.27397	7.78346	6.52046	5.6858	6.79942	7.96322	8.83225	7.66833	8.53014	8.48801	HG18
BC008801	CSDA	2.82329	0.00192646	0.179658	chr12	10743090	10767178	8531	cold shock domain protein A	12.3074	13.013	12.8117	11.6636	12.056	12.2254	14.4132	13.9738	13.2018	12.8501	13.6955	14.5904	HG18
NM_017640	LRRC16	2.81622	0.0259442	0.234514	chr6	25387755	25728737	55604	leucine rich repeat containing 16	5.2942	4.29467	4.55828	4.94075	5.18807	5.05434	7.14161	4.44428	6.36875	4.72227	6.40528	7.30468	HG18
BC065827	MAN1A1	2.80966	0.000325691	0.115515	chr6	119569421	119712600	4121	" mannosidase, alpha, class 1A, member 1"	8.6176	8.2429	7.9635	8.87342	7.76419	7.95793	9.74893	10.2022	9.71918	8.80125	10.3422	9.36089	HG18
NM_021105	PLSCR1	2.79583	0.000150574	0.0907479	chr3	147715657	147745186	5359	phospholipid scramblase 1	10.9908	11.0884	10.2006	11.3124	11.1157	10.8423	12.0751	12.9411	12.8394	12.0506	12.2972	12.2077	HG18
NM_001005185	OR6N1	2.79573	0.053691	0.262128	chr1	157002157	157003096	128372	" olfactory receptor, family 6, subfamily N, member 1"	3.43844	4.28939	3.88117	3.34386	3.16037	3.51456	6.85353	5.04139	3.86006	3.65067	4.27871	4.03908	HG18
NM_031965	GSG2	2.76753	0.00258449	0.179658	chr17	3573945	3576742	83903	germ cell associated 2 (haspin)	6.03805	5.7367	5.07966	6.40787	5.68881	4.84564	6.11004	7.34501	7.84566	6.16708	7.20238	7.64045	HG18
NM_177455	BHLHB8	2.76099	0.0127844	0.218483	chr7	97679539	97680127	168620	" basic helix-loop-helix domain containing, class B, 8"	5.29187	6.84597	5.44295	5.95926	5.83821	5.35924	6.05083	7.53556	7.62863	6.05111	8.3635	7.16552	HG18
NM_005780	LHFP	2.76027	0.00153636	0.177669	chr13	38815028	39075201	10186	lipoma HMGIC fusion partner	5.9952	3.43018	4.29718	3.96195	3.75466	4.28792	6.93802	6.18168	4.56874	4.79993	6.39698	5.98222	HG18
NM_001002841	MYL4	2.7503	0.0180826	0.228278	chr17	42641426	42656044	4635	" myosin, light polypeptide 4, alkali"	5.63206	5.07447	5.49372	4.90881	4.17861	4.53531	5.33061	6.84742	5.09098	6.14547	7.94574	5.40495	HG18
NM_033063	MAP6	2.74809	0.0240719	0.233668	chr11	74975610	75057127	4135	microtubule-associated protein 6	5.58558	7.28029	4.28541	4.20538	3.98525	5.98014	6.03149	8.04989	7.71999	6.65109	7.53419	5.73636	HG18
NM_004802	OTOF	2.73475	0.011925	0.215764	chr2	26533574	26554414	9381	otoferlin	3.83679	3.48375	4.89248	5.05368	3.9693	3.85026	5.18631	7.11656	5.66476	5.1873	5.13864	4.72402	HG18
NM_007193	ANXA10	2.7328	0.0168111	0.227453	chr4	169250281	169345468	11199	annexin A10	4.79442	3.82057	4.53266	3.86339	4.60171	4.00954	5.24765	6.89377	6.54432	4.53321	5.16881	4.2075	HG18
NM_181789	GLDN	2.73046	0.00098385	0.151214	chr15	49456746	49487505	342035	gliomedin	6.25588	3.55579	4.57675	5.33657	3.59971	4.62295	6.82657	6.3043	6.77597	6.33615	6.18464	5.9306	HG18
AY026505	KIF2C	2.72084	0.0169705	0.227453	chr1	44984671	45005465	11004	kinesin family member 2C	5.01982	6.28995	4.53145	6.92326	5.35503	5.42906	5.70405	7.03383	7.99497	6.68032	7.94584	7.08209	HG18
BC111993	GLDC	2.71498	0.013952	0.221101	chr9	6522932	6635565	2731	glycine dehydrogenase (decarboxylating	8.589	8.10744	7.27202	10.0224	7.01107	7.50085	8.46763	9.45511	10.8949	9.73811	10.2959	9.65902	HG18
NM_003641	IFITM1	2.71112	0.00068109	0.138897	chr11	303852	305272	8519	interferon induced transmembrane protein 1 (9-27)	11.4501	12.1538	12.9266	12.3019	12.7943	11.713	13.1912	14.1096	13.9726	13.6948	13.8074	13.5974	HG18
BC024211	BRRN1	2.67727	0.0170693	0.227453	chr2	96365251	96403304	23397	barren homolog 1 (Drosophila)	7.47976	7.39158	6.27786	8.66673	6.59511	7.49538	7.1006	8.61743	9.46866	8.26614	9.76394	9.10151	HG18
BC042137	XRCC2	2.67502	0.0159465	0.225473	chr7	151976009	152004158	7516	X-ray repair complementing defective repair in Chinese hamster cells 2	5.24168	5.95197	4.24849	6.923	5.43646	5.39048	6.06585	6.90978	7.22688	6.15749	8.07121	7.59205	HG18
XM_378184	KIAA1383	2.67214	0.00236874	0.179658	chr1	230969788	231012709	54627	KIAA1383	4.79941	4.85573	4.85851	4.91276	3.29213	4.50445	6.27401	6.0325	5.42713	5.9572	6.29323	6.13328	HG18
AK124589	PI16	2.67038	0.0034424	0.189051	chr6	37028890	37040585	221476	peptidase inhibitor 16	4.96348	5.32743	4.19909	5.12936	4.41458	3.80018	5.24616	6.96154	6.32452	5.17538	6.52774	5.80923	HG18
XM_930977	ARHGAP23	2.6621	0.010803	0.214133	chr17	33887351	33922162	57636	Rho GTPase activating protein 23	7.41466	5.97142	5.67087	8.13429	5.84796	6.5755	6.40121	7.78358	8.71299	8.21254	9.07244	8.4618	HG18
BC108904	HMMR	2.66183	0.0115297	0.215335	chr5	162820242	162851163	3161	hyaluronan-mediated motility receptor (RHAMM)	8.437	8.17204	6.56687	9.06461	7.69212	7.85423	8.27787	9.74182	10.3924	8.29543	9.91351	9.54112	HG18
NM_024745	SHCBP1	2.65873	0.00572588	0.203042	chr16	45171967	45212785	79801	SHC SH2-domain binding protein 1	9.39945	9.16611	8.13622	9.75323	8.09291	8.9856	9.32214	10.8888	10.9621	9.36956	11.0943	10.0503	HG18
BC011024	CLEC3B	2.64399	0.0347934	0.243174	chr3	45042801	45052566	7123	" C-type lectin domain family 3, member B"	7.8058	7.40495	6.41752	7.12179	7.98385	7.82339	7.1111	8.87275	8.43777	7.57626	10.4303	8.56106	HG18
NM_001034173	ALDH1L2	2.6346	0.00890722	0.209627	chr12	103942331	104002366	160428	" aldehyde dehydrogenase 1 family, member L2"	6.42334	6.81818	5.26532	6.9354	6.6045	6.47619	6.83332	7.76187	8.29261	6.63966	8.7046	8.11154	HG18
BC107750	CDC2	2.62599	0.0227578	0.233282	chr10	62208259	62224610	983	" cell division cycle 2, G1 to S and G2 to M"	8.59668	8.59822	6.56403	10.1055	7.94592	7.9341	8.42863	10.3332	10.8314	9.26318	10.4026	10.0234	HG18
NM_001490	GCNT1	2.62481	0.00218416	0.179658	chr9	78263965	78312152	2650	" glucosaminyl (N-acetyl) transferase 1, core 2 (beta-1,6-N-acetylglucosaminyltransferase)"	9.31124	9.99944	8.41585	9.44369	8.45297	9.16109	10.5668	11.0696	10.3462	10.6907	9.85965	10.9302	HG18
BC072423	SLC1A4	2.61728	0.0114883	0.215335	chr2	65070038	65103482	6509	" solute carrier family 1 (glutamate/neutral amino acid transporter), member 4"	7.69857	7.59492	8.6715	8.35607	6.30203	6.92521	8.72007	9.07934	9.3188	8.12131	10.0377	9.15028	HG18
NM_138967	SCAMP5	2.60288	0.0262878	0.234663	chr15	73074953	73100889	192683	secretory carrier membrane protein 5	5.46385	5.97427	4.27892	5.66088	4.26549	5.08703	4.86515	7.32737	7.12621	5.09527	7.27968	6.32641	HG18
NM_001010846	SHE	2.59354	0.0390778	0.247811	chr1	152718580	152741213	126669	Src homology 2 domain containing E	4.10247	4.62333	3.38652	3.39313	3.88114	3.30849	3.72881	5.43876	6.38715	4.48552	5.75852	3.30508	HG18
BC057803	HS3ST1	2.58623	0.0154263	0.225117	chr4	11009517	11039617	9957	heparan sulfate (glucosamine) 3-O-sulfotransferase 1	11.1851	11.1684	8.95905	12.008	10.4916	10.5875	12.6704	12.738	11.7531	12.2801	11.0146	12.9241	HG18
NM_003326	TNFSF4	2.5812	0.00255198	0.179658	chr1	171419492	171443094	7292	" tumor necrosis factor (ligand) superfamily, member 4 (tax-transcriptionally activated glycoprotein 1, 34kDa)"	8.20061	8.47373	7.40119	8.79996	7.74711	7.71948	8.67583	9.61999	8.92535	8.90568	10.0568	10.1492	HG18
BC023973	IGLV6-57	2.57356	0.00441005	0.195914	chr22	20880175	20880859	28778	immunoglobulin lambda variable 6-57	11.3211	11.848	10.7153	12.4554	11.6933	11.5304	11.9932	12.9492	13.4054	12.8987	13.8255	12.5503	HG18
NM_003696	OR6A2	2.57086	0.036945	0.245736	chr11	6772331	6773715	8590	" olfactory receptor, family 6, subfamily A, member 2"	4.58967	4.18322	3.31365	3.65044	3.8108	3.53691	4.35083	7.00964	4.08174	3.83504	4.40787	4.93893	HG18
NM_022568	ALDH8A1	2.56895	0.00767999	0.205988	chr6	135280220	135312937	64577	" aldehyde dehydrogenase 8 family, member A1"	6.81229	5.932	5.04015	4.29939	5.8584	5.48528	7.38256	7.2292	7.64216	4.83609	6.83244	7.53589	HG18
NM_080668	CDCA5	2.56275	0.0120308	0.215764	chr11	64601502	64608100	113130	cell division cycle associated 5	8.85725	8.58227	7.77106	10.1634	8.24321	8.03354	8.75391	10.0427	10.811	9.4653	10.7418	10.467	HG18
NM_207468	FLJ43505	2.5615	0.00950224	0.211734	chr1	220977180	220990770	400823	FLJ43505 protein	7.45662	7.67826	6.03868	8.06857	7.43761	7.20733	8.50272	8.44242	8.0125	8.59531	8.04282	10.014	HG18
NM_203444	ABCB9	2.55298	0.0129201	0.219154	chr12	121979498	122025705	23457	" ATP-binding cassette, sub-family B (MDR/TAP), member 9"	9.34746	9.23356	8.20742	10.3969	7.39456	8.35463	9.71901	9.944	10.6495	10.4863	11.2789	10.3538	HG18
NM_024629	MLF1IP	2.55158	0.00108497	0.15767	chr4	185852229	185892280	79682	MLF1 interacting protein	8.90112	9.44213	8.28411	9.42518	9.55224	9.17744	10.1175	10.304	10.2565	10.1215	10.9525	11.1314	HG18
BC034641	ESCO2	2.54457	0.0219987	0.232965	chr8	27687991	27726060	157570	establishment of cohesion 1 homolog 2 (S. cerevisiae)	6.03222	6.41032	4.75258	7.40181	5.60086	5.44738	6.06677	7.63002	8.2368	6.30355	8.13021	7.57312	HG18
XM_933391	LOC644322	2.5414	0.00400216	0.191795	chr9	66944089	67018119	644322	similar to Ribosome biogenesis protein BMS1 homolog	9.05758	8.39491	7.91878	8.33644	9.14654	7.92006	9.57076	9.96585	10.0736	8.17187	10.1822	10.4651	HG18
NM_015529	MOXD1	2.53288	0.00393314	0.191795	chr6	132658900	132737897	26002	" monooxygenase, DBH-like 1"	10.2623	10.1805	8.03174	9.47582	8.80201	8.67297	10.2775	11.6328	10.9517	9.7554	11.0879	10.2789	HG18
BC032747	DSU	2.52776	0.00871562	0.208961	chr2	216515772	216586591	55686	dilute suppressor	8.53285	8.6727	8.28802	8.25282	7.67143	8.59438	10.2926	9.44833	9.14848	8.02641	9.7932	10.4018	HG18
BC065269	IGF2BP3	2.52673	0.0108233	0.214133	chr7	23318290	23476498	10643	insulin-like growth factor 2 mRNA binding protein 3	7.84075	7.78347	6.54864	6.31999	6.82441	7.61884	9.07606	8.72077	8.05089	6.80386	9.53942	8.1016	HG18
BC073156	BIRC4BP	2.5235	0.000335999	0.115515	chr17	6600080	6617851	54739	XIAP associated factor-1	13.1839	13.6901	13.0615	13.0028	13.6142	12.7508	13.9278	15.2222	14.8154	14.4636	14.4364	14.341	HG18
NM_001013841	STAP2	2.51786	0.00775614	0.206294	chr19	4275039	4289847	55620	signal-transducing adaptor protein-2	5.63279	6.31459	4.98285	6.02858	6.72161	6.27821	6.45222	7.36286	8.18784	6.64261	7.96359	7.09986	HG18
NM_031282	FCRL4	2.51657	0.00775351	0.206294	chr1	155810162	155834494	83417	Fc receptor-like 4	7.20187	6.93741	5.56026	7.05419	5.71341	6.65332	8.72755	8.39468	7.946	6.61601	8.2215	6.83151	HG18
BC006454	GAS7	2.51542	0.00287196	0.184498	chr17	9759294	9880789	8522	growth arrest-specific 7	5.95986	5.97142	5.12575	5.1114	6.52535	5.26647	6.45835	7.24475	6.20477	6.67143	7.59628	7.7067	HG18
NM_144573	NEXN	2.5024	0.00228645	0.179658	chr1	78156395	78181497	91624	nexilin (F actin binding protein)	10.2939	10.2831	8.75055	10.1597	9.80091	9.52155	10.6114	12.1227	11.239	11.3376	10.8269	10.4774	HG18
NM_031438	NUDT12	2.50078	0.00154692	0.177669	chr5	102912454	102926389	83594	nudix (nucleoside diphosphate linked moiety X)-type motif 12	5.40555	6.05596	5.1208	5.58883	4.5403	5.53324	6.57556	7.07994	6.974	5.86167	6.67223	7.10051	HG18
NM_006216	SERPINE2	2.49768	0.00814117	0.206645	chr2	224548117	224612237	5270	" serpin peptidase inhibitor, clade E (nexin, plasminogen activator inhibitor type 1), member 2"	5.75227	5.72014	6.16887	5.70949	5.73675	5.88072	6.48251	7.02786	6.01416	6.85838	7.02156	8.35114	HG18
AK096323	SGPP2	2.49501	0.00238867	0.179658	chr2	222997014	223133911	130367	sphingosine-1-phosphate phosphotase 2	9.00849	8.36571	7.7891	7.81199	7.85481	8.79525	10.1967	10.1611	9.32013	8.16965	9.90941	9.44952	HG18
NM_001039538	MAP2	2.49395	0.00202784	0.179658	chr2	209997015	210307079	4133	microtubule-associated protein 2	7.2622	8.10672	7.30824	7.59601	6.63798	6.98928	7.62576	8.65479	9.25846	8.70541	8.68796	8.87799	HG18
BC020229	ARSD	2.49355	0.00576403	0.203042	chrX	2834194	2857344	414	arylsulfatase D	9.20006	9.07151	7.07069	6.57444	7.08339	8.21964	9.31	9.9451	9.27339	8.29993	10.0994	9.66347	HG18
NM_007068	DMC1	2.48768	0.00793377	0.206361	chr22	37244899	37296135	11144	" DMC1 dosage suppressor of mck1 homolog, meiosis-specific homologous recombination (yeast)"	5.76405	4.90741	4.10932	5.63064	3.64948	4.86117	4.75902	6.31388	7.10088	5.36579	6.83768	6.32258	HG18
BC093648	F2RL2	2.48401	0.00942133	0.21143	chr5	75949072	75954910	2151	coagulation factor II (thrombin) receptor-like 2	6.55975	6.33214	6.2084	5.41089	6.32446	5.70761	8.00632	8.30655	7.36333	5.80186	6.70054	7.27173	HG18
NM_001071	TYMS	2.48112	0.0157102	0.225373	chr18	647650	663492	7298	thymidylate synthetase	10.4848	10.7303	9.78817	12.1622	10.2868	10.4581	10.7487	11.9988	12.8103	11.5158	12.8013	12.2477	HG18
NM_144710	10-Sep	2.47662	0.010824	0.214133	chr2	109657664	109729072	151011	septin 10	5.9702	5.6853	4.18735	5.74033	4.4361	5.29217	5.5948	6.56625	7.54286	5.39052	7.42845	6.06816	HG18
NM_014308	PIK3R5	2.47407	0.0128034	0.218483	chr17	8724137	8756559	23533	" phosphoinositide-3-kinase, regulatory subunit 5, p101"	6.07003	7.45495	6.32141	6.11347	5.88234	6.95388	7.54485	7.84308	7.84814	6.40137	8.90672	7.72018	HG18
NM_001002264	EPSTI1	2.45838	0.00256511	0.179658	chr13	42360121	42464377	94240	epithelial stromal interaction 1 (breast)	12.2108	12.5774	11.1826	12.4799	12.5508	12.0523	12.5212	13.9067	13.9839	13.7344	13.3762	13.2773	HG18
NM_000820	GAS6	2.45442	0.0511553	0.259735	chr13	113546912	113590396	2621	growth arrest-specific 6	6.09758	6.98889	5.18528	6.91135	7.19106	6.32841	7.24623	7.84682	8.08546	5.73228	9.06787	7.46751	HG18
X02160	INSR	2.45316	0.00972166	0.212689	chr19	7067049	7244942	3643	insulin receptor	10.2102	10.5707	11.094	11.1207	12.1176	11.5347	13.3516	12.8011	11.1784	12.4541	12.208	12.3967	HG18
BC034015	PAQR7	2.44841	0.0235604	0.233282	chr1	26060287	26070331	164091	progestin and adipoQ receptor family member VII	6.67458	7.2792	5.6053	5.60087	6.32208	6.75188	6.84015	8.11282	7.62848	5.8278	8.50946	8.3116	HG18
BC012087	SLC7A11	2.44536	0.0127406	0.218483	chr4	139312106	139382833	23657	" solute carrier family 7, (cationic amino acid transporter, y+ system) member 11"	5.14993	4.25079	5.19318	5.45832	4.05959	4.53032	4.67756	6.44404	6.92039	5.24691	6.76888	5.54919	HG18
BC011517	BAALC	2.44464	0.0129206	0.219154	chr8	104222154	104309745	79870	" brain and acute leukemia, cytoplasmic"	3.61941	6.36162	6.05667	5.6529	6.42856	5.69396	6.93031	7.04154	6.71146	5.88381	7.20406	8.17457	HG18
NM_002597	PDC	2.44289	0.00729772	0.205441	chr1	184679336	184696862	5132	phosducin	5.70821	6.70817	5.31892	6.43119	4.90173	5.092	7.0337	7.4734	6.67777	6.60217	7.17889	7.60468	HG18
NM_015869	PPARG	2.4398	0.0212433	0.232893	chr3	12367958	12450843	5468	" peroxisome proliferative activated receptor, gamma"	3.25464	3.78573	3.38749	3.80014	4.13605	3.84708	4.19577	4.21081	4.17998	4.82026	6.43055	4.64309	HG18
BC060765	MCOLN3	2.43668	0.0115935	0.215379	chr1	85262821	85286741	55283	mucolipin 3	5.0083	3.94153	4.90697	4.27519	4.41042	3.72903	4.95252	4.85761	7.22392	5.2516	5.37328	4.96714	HG18
BC104450	CDCA2	2.43448	0.0270278	0.234663	chr8	25372849	25421243	157313	cell division cycle associated 2	7.63672	6.95179	6.44468	7.67582	5.61108	6.21527	7.29759	8.06761	8.89365	5.81245	8.87208	8.5299	HG18
NM_033518	SLC38A5	2.43295	0.00715696	0.205441	chrX	48201870	48213509	92745	" solute carrier family 38, member 5"	10.2003	10.5698	9.8391	10.3953	9.05368	8.77313	10.5469	11.1856	11.9111	10.2181	11.6514	11.1912	HG18
BC025985	IGHG4	2.42996	0.0178355	0.228041	chr14	105161733	105949135	3503	immunoglobulin heavy constant gamma 4 (G4m marker)	11.888	12.5499	11.4694	12.8729	11.1614	11.5842	12.1929	12.4819	13.6472	14.3394	13.5891	12.4616	HG18
BC011597	TROAP	2.41245	0.0290605	0.237122	chr12	48003369	48004426	10024	trophinin associated protein (tastin)	6.95534	7.09411	5.46332	8.26876	6.65143	6.55314	6.65928	8.07245	8.95366	7.4982	9.21382	8.26619	HG18
NM_022093	TNN	2.41058	0.0256938	0.234183	chr1	173303616	173383825	63923	tenascin N	4.80647	5.16723	4.31067	4.8482	4.10498	3.98664	3.96108	5.21299	6.79804	5.29464	6.5841	5.69775	HG18
CR749275	CTNND1	2.40679	0.0249837	0.233668	chr11	57277337	57342494	1500	" catenin (cadherin-associated protein), delta 1"	5.84102	6.44064	5.4323	5.78971	5.70256	5.80739	6.61227	8.54376	6.36379	5.86753	6.41	7.20369	HG18
AB077208	TYMS	2.40673	0.0198618	0.2319	chr18	647742	662997	7298	thymidylate synthetase	10.3516	10.6214	9.96747	12.2431	10.0209	10.272	10.5774	12.0894	12.73	11.4378	12.6793	12.1281	HG18
NM_001012270	BIRC5	2.39963	0.0381765	0.246446	chr17	73721871	73733311	332	baculoviral IAP repeat-containing 5 (survivin)	9.08942	9.19369	6.43718	11.1766	8.08389	8.57825	9.2391	10.6249	11.3996	9.82142	11.2446	10.8349	HG18
NM_014518	ZNF229	2.39481	0.00167069	0.179658	chr19	49622266	49624790	7772	zinc finger protein 229	5.26657	6.34554	5.43818	5.96505	5.42357	5.49121	6.16565	7.10378	7.16137	7.15996	6.22339	7.49711	HG18
BC032330	LMAN1	2.39182	0.0120177	0.215764	chr18	55149136	55177471	3998	" lectin, mannose-binding, 1"	10.4625	10.2345	9.37213	11.8086	9.97928	9.78709	10.8705	11.5252	12.3675	11.312	12.461	11.3794	HG18
M29644	IGF1	2.39021	0.0290792	0.237122	chr12	101320162	101398300	3479	insulin-like growth factor 1 (somatomedin C)	9.88458	9.3424	8.47224	11.9551	7.72184	8.87601	9.48395	11.2359	12.1367	10.954	11.6052	11.5733	HG18
XM_926714	LOC442448	2.38604	0.0293856	0.237521	chrX	46306031	46306943	442448	similar to Antigen KI-67	7.89658	8.21641	6.0303	9.44302	8.03961	7.63386	8.11514	9.38651	9.94877	9.07853	10.1304	9.22972	HG18
BC033651	TLR7	2.37431	0.00444083	0.196224	chrX	12795122	12816978	51284	toll-like receptor 7	9.77317	9.59207	8.18528	9.9039	8.49356	8.45138	9.41652	10.8914	10.7265	10.8673	10.3794	10.084	HG18
NM_000745	CHRNA5	2.3708	0.00755408	0.205449	chr15	76644960	76673515	1138	" cholinergic receptor, nicotinic, alpha 5"	5.02033	5.45	4.21879	4.06979	3.93986	4.55664	5.58772	6.44988	6.77473	4.55173	5.51376	5.41158	HG18
NM_001760	CCND3	2.36846	0.00122318	0.167753	chr6	42010648	42017530	896	cyclin D3	10.8296	12.0344	11.8746	11.6734	10.9392	11.2036	12.9301	12.6222	12.4618	12.5144	12.8922	12.949	HG18
NM_015225	KIAA0367	2.35509	0.0148083	0.224021	chr9	78416112	78518458	23273	KIAA0367	4.6492	4.04187	3.55954	3.59898	3.60707	3.52149	4.64413	5.19326	4.32137	4.33313	3.89154	6.54461	HG18
NM_005824	LRRC17	2.35471	0.00437865	0.195914	chr7	102340687	102372632	10234	leucine rich repeat containing 17	7.2539	7.45104	5.36955	6.33602	6.14418	6.29248	7.49619	7.38309	8.20445	7.13643	7.58273	8.76575	HG18
NM_012310	KIF4A	2.35061	0.00837584	0.207894	chrX	69426686	69567546	24137	kinesin family member 4A	6.29185	5.91253	5.43793	6.94803	4.97996	5.87708	6.44993	7.13507	7.95012	6.10541	7.70698	7.46876	HG18
NM_000928	PLA2G1B	2.3496	0.0537521	0.262199	chr12	119244296	119249975	5319	" phospholipase A2, group IB (pancreas)"	3.93063	5.39994	5.437	4.46977	4.5787	3.96812	6.93849	4.7363	4.73698	5.52639	5.19357	6.94415	HG18
NM_001014797	KCNMA1	2.34152	0.0391625	0.247895	chr10	78299365	79067583	3778	" potassium large conductance calcium-activated channel, subfamily M, alpha member 1"	5.27896	4.58998	4.17648	4.19468	3.96666	4.33849	4.71296	5.28835	4.81654	4.13658	7.38622	5.25306	HG18
NM_199420	POLQ	2.33906	0.00916193	0.210505	chr3	122632962	122747519	10721	" polymerase (DNA directed), theta"	6.77526	6.48772	5.32513	7.12597	6.486	5.69983	6.60137	7.18831	8.21463	6.80737	8.42782	7.79098	HG18
NM_182513	SPBC24	2.33905	0.0291053	0.237122	chr19	11117169	11127458	147841	spindle pole body component 24 homolog (S. cerevisiae)	7.9989	7.86134	6.94135	9.45559	7.83587	7.3888	7.50397	8.82275	10.233	9.21294	9.90388	9.25092	HG18
AY134857	ILDR1	2.33612	0.0231404	0.233282	chr3	123194685	123223735	286676	immunoglobulin-like domain containing receptor 1	9.94169	10.1868	7.64697	10.3603	9.34891	9.52807	10.3294	11.4553	11.5879	11.1219	10.6696	9.60216	HG18
BC096312	BTN1A1	2.33495	0.0292577	0.237427	chr6	26609473	26618142	696	" butyrophilin, subfamily 1, member A1"	6.5253	7.27256	4.25293	6.47304	5.48222	5.74338	6.26176	7.61398	7.86396	6.26348	8.46407	6.93007	HG18
NM_033100	PCDH21	2.33429	0.0281628	0.236231	chr10	85944496	85967102	92211	protocadherin 21	6.21488	6.75576	6.4477	6.35533	6.63145	6.02235	7.41019	7.35101	7.47489	6.06441	8.94662	7.04547	HG18
NM_003390	WEE1	2.33102	0.00664608	0.20537	chr11	9550915	9567874	7465	WEE1 homolog (S. pombe)	10.5354	10.5488	8.79558	10.1948	10.6577	10.5467	11.0945	11.7707	11.0778	11.9162	11.644	11.5813	HG18
NM_033394	TANC1	2.32883	0.0328723	0.241745	chr2	159533391	159797416	85461	" tetratricopeptide repeat, ankyrin repeat and coiled-coil containing 1"	5.12199	5.66238	5.239	6.28201	3.15012	5.15732	6.06914	7.32643	6.53672	6.0585	7.1354	5.46827	HG18
NM_006752	SURF5	2.32699	0.0214002	0.232893	chr9	135197564	135204793	6837	surfeit 5	4.75726	6.09822	5.46047	5.26446	5.85344	5.8946	6.63268	7.23876	5.8774	5.43949	7.085	7.63677	HG18
NM_003504	CDC45L	2.32025	0.0263242	0.234663	chr22	17847415	17888135	8318	CDC45 cell division cycle 45-like (S. cerevisiae)	7.45059	7.83413	8.34908	9.67774	6.98769	7.73455	8.27071	9.58137	10.3722	8.80855	9.74435	9.3976	HG18
BC107152	CCR8	2.31975	0.0150612	0.224887	chr3	39346267	39350169	1237	chemokine (C-C motif) receptor 8	4.77921	4.72075	4.67973	4.76475	3.88473	3.96009	4.7685	5.06591	5.59713	4.60269	6.94822	5.92624	HG18
NM_016540	GPR83	2.31946	0.00593025	0.203481	chr11	93750130	93774066	10888	G protein-coupled receptor 83	5.81485	5.88288	4.5787	5.95865	4.95403	5.91999	6.30475	6.08202	6.28742	6.61726	7.11083	7.76915	HG18
NM_001809	CENPA	2.31737	0.0401417	0.249146	chr2	26862424	26870958	1058	" centromere protein A, 17kDa"	7.59502	7.13711	4.52456	8.56575	6.71802	5.63598	6.53034	8.2374	9.37357	7.46374	8.85708	8.51999	HG18
NM_015907	LAP3	2.31561	0.00150584	0.177669	chr4	17188024	17218688	51056	leucine aminopeptidase 3	11.5858	12.0124	11.6671	11.9888	11.2925	11.3192	11.9394	13.2191	13.512	12.6036	12.9887	12.5153	HG18
NM_018205	LRRC20	2.31372	0.0194546	0.230694	chr10	71728734	71812388	55222	leucine rich repeat containing 20	4.63884	5.67986	3.61839	5.61246	4.44727	5.28172	5.26831	6.26531	6.85219	5.3778	6.78095	6.24406	HG18
NM_001197	BIK	2.313	0.0221418	0.232965	chr22	41836700	41855662	638	BCL2-interacting killer (apoptosis-inducing)	8.3949	7.76875	6.17486	9.29691	7.36126	7.38905	7.4091	9.40033	9.80591	9.05083	9.72957	9.11072	HG18
BC109107	ZNF132	2.30418	0.00379781	0.190984	chr19	63636054	63643195	7691	zinc finger protein 132 (clone pHZ-12)	7.91346	7.08004	6.41593	8.35771	6.87806	6.95117	7.94273	8.49441	8.58126	9.33061	8.31699	8.72648	HG18
AB209409	LDLR	2.30088	0.00638434	0.20537	chr19	11061153	11103488	3949	low density lipoprotein receptor (familial hypercholesterolemia)	6.61834	7.14946	6.76835	6.23513	6.08275	6.73641	6.61145	7.3199	8.0619	7.67307	8.7418	7.78906	HG18
NM_001067	TOP2A	2.30056	0.00992399	0.212712	chr17	35798320	35827695	7153	topoisomerase (DNA) II alpha 170kDa	7.58545	7.59926	6.91568	8.3949	6.21905	7.05399	7.85347	8.29797	9.29026	7.88195	9.05151	8.90256	HG18
NM_001012729	DUXA	2.29891	0.0325708	0.241701	chr19	62354905	62370668	503835	double homeobox A	5.37282	4.90741	6.38785	5.98163	3.38268	5.50017	6.36999	6.57826	6.69037	6.33702	5.63528	7.768	HG18
NM_002263	KIFC1	2.2955	0.0437056	0.252981	chr6	33467582	33485625	3833	kinesin family member C1	8.06102	7.42925	5.19653	9.95875	7.93762	6.9198	7.47123	9.16091	10.0035	9.13713	10.0215	9.71276	HG18
BC059380	KIAA1012	2.29101	0.00154825	0.177669	chr18	27707535	27777067	22878	KIAA1012	6.57206	4.71752	6.19639	5.44142	4.88225	5.21686	7.47509	7.24969	6.28158	5.85156	7.10678	6.57151	HG18
AK022172	FMO5	2.29026	0.0159468	0.225473	chr1	145146649	145163844	2330	flavin containing monooxygenase 5	8.72951	9.7022	8.40554	8.4549	9.29793	10.2865	11.1966	10.4062	10.2998	9.47937	10.0059	11.0055	HG18
XM_496206	SLFN5	2.28256	0.00978628	0.212689	chr17	30822274	30888869	342615	schlafen 5	7.48461	7.9533	9.20139	8.02292	8.12291	7.45113	9.3451	9.69167	9.9046	8.08122	9.41866	9.12073	HG18
NM_003745	SOCS1	2.28036	6.7862e-05	0.0636673	chr16	11255774	11257540	8651	suppressor of cytokine signaling 1	10.6418	10.1327	10.8601	10.6062	10.734	10.4702	11.9409	11.5894	11.254	12.2165	11.5712	11.9136	HG18
BC026965	ARHGEF10	2.27687	0.0291077	0.237122	chr8	1804844	1806685	9639	Rho guanine nucleotide exchange factor (GEF) 10	8.16354	8.55536	6.89622	6.00519	6.16575	7.90951	8.89633	9.07915	8.68087	6.38408	9.08075	9.19229	HG18
BC006344	PDIA4	2.27498	0.0125514	0.217804	chr7	148331475	148356665	9601	" protein disulfide isomerase family A, member 4"	10.4129	10.4945	9.32224	11.1977	9.08798	9.74928	10.4777	11.1465	12.1022	10.9001	12.0393	11.0833	HG18
BC000871	ANXA3	2.26895	0.0255105	0.233817	chr4	79691933	79750621	306	annexin A3	6.42771	6.36242	6.24024	7.44046	6.57791	5.58616	6.03627	7.84109	8.64305	7.38394	7.07924	8.11086	HG18
NM_004430	EGR3	2.26349	0.0311776	0.239478	chr8	22601118	22606760	1960	early growth response 3	9.87277	9.35476	10.8441	11.5559	9.66388	8.59284	11.7481	11.6494	12.0171	11.78	10.2225	10.7988	HG18
NM_080658	ACY3	2.26215	0.0521014	0.260471	chr11	67166601	67174706	91703	aspartoacylase (aminocyclase) 3	7.4474	7.65013	6.28894	7.84659	7.27985	7.83604	7.51655	7.61874	9.0098	7.02542	9.4234	9.45775	HG18
NM_022367	SEMA4A	2.26064	0.0137997	0.220947	chr1	154390011	154414159	64218	" sema domain, immunoglobulin domain (Ig), transmembrane domain (TM) and short cytoplasmic domain, (semaphorin) 4A"	8.42692	8.52837	7.33223	9.3337	7.57257	8.87412	8.57084	9.70741	10.2032	9.34094	10.1614	9.52734	HG18
BC057838	SAMD4A	2.25799	0.00159102	0.177669	chr14	54104099	54240337	23034	sterile alpha motif domain containing 4A	7.19215	7.28815	6.41045	7.74159	6.90426	7.15115	8.14762	8.32269	8.51773	8.14893	8.26058	8.60387	HG18
XM_496143	LOC440359	2.2546	0.0023127	0.179658	chr16	31480515	31510956	440359	similar to muscle Y-box protein YB2	12.0314	12.7977	12.782	11.8171	12.226	12.2931	13.958	13.6922	12.8434	12.7666	13.508	14.0107	HG18
NM_014479	ADAMDEC1	2.24354	0.00619851	0.204569	chr8	24297915	24319471	27299	" ADAM-like, decysin 1"	7.15319	7.08982	6.42012	6.2382	6.29709	6.85937	6.82202	8.58801	8.55462	7.57442	7.86946	6.96525	HG18
NM_178836	LOC201164	2.24293	0.0364694	0.244977	chr17	17045033	17050357	201164	similar to CG12314 gene product	7.02612	8.81123	8.0074	7.82458	5.45808	6.3986	8.76497	7.87342	8.96225	8.81327	8.86045	9.20544	HG18
NM_001061	TBXAS1	2.24089	0.012889	0.219147	chr7	139175420	139366471	6916	" thromboxane A synthase 1 (platelet, cytochrome P450, family 5, subfamily A)"	8.714	9.15167	6.99619	7.32018	7.96812	8.24031	9.11296	9.05999	9.89819	8.26516	10.3323	8.84525	HG18
S52624	PTAFR	2.23597	0.0225126	0.233242	chr1	28348771	28392967	5724	platelet-activating factor receptor	5.50216	7.34672	5.05298	6.51287	4.79366	5.94924	7.35199	6.77242	7.56576	6.8268	7.73093	7.28327	HG18
NM_001255	CDC20	2.23436	0.0424431	0.251078	chr1	43597215	43601458	991	CDC20 cell division cycle 20 homolog (S. cerevisiae)	8.38992	8.6808	6.3025	11.0086	6.53292	7.48611	8.27616	9.92705	11.1162	9.78682	10.5124	10.2365	HG18
BC029125	FPRL1	2.22969	0.0427664	0.251181	chr19	56963709	56965589	2358	formyl peptide receptor-like 1	3.92467	4.87435	3.90308	4.49042	6.4673	6.87388	7.04811	5.5062	7.08763	7.04676	6.22836	6.91325	HG18
BC058291	TNFRSF17	2.22839	0.0279439	0.235788	chr16	11966545	11969425	608	" tumor necrosis factor receptor superfamily, member 17"	12.9185	12.7183	10.6074	14.3499	11.3268	12.083	12.8414	13.948	14.5693	14.0494	14.2526	13.746	HG18
XM_209695	LOC285643	2.22357	0.0201937	0.232893	chr5	154373512	154377872	285643	KIF4B	4.85206	5.40276	3.90061	5.63126	4.80486	5.04966	5.1838	5.76683	7.18045	5.17463	6.40545	6.33574	HG18
NM_006810	PDIA5	2.22039	0.0210797	0.232893	chr3	124268654	124363569	10954	" protein disulfide isomerase family A, member 5"	9.01158	9.50679	7.75371	10.106	8.01969	8.8183	9.22715	9.88512	10.8464	9.82009	10.8565	10.1317	HG18
CR749470	MDM4	2.21973	0.00760405	0.205463	chr1	202752134	202862753	4194	" Mdm4, transformed 3T3 cell double minute 4, p53 binding protein (mouse)"	7.09772	7.97088	6.24648	6.69604	6.74083	7.51917	8.63354	8.88751	8.29193	7.32755	7.94837	8.28736	HG18
CR749851	STIL	2.21707	0.00440441	0.195914	chr1	47488403	47552382	6491	SCL/TAL1 interrupting locus	7.54688	7.62439	6.42152	6.99044	6.49846	6.82172	7.40818	8.11143	8.68696	7.06225	8.8146	8.3786	HG18
NM_001547	IFIT2	2.21705	0.00134827	0.173973	chr10	91051782	91058661	3433	interferon-induced protein with tetratricopeptide repeats 2	10.0517	9.30282	8.99067	9.96411	9.53486	8.60101	10.4084	11.3195	10.3102	10.9476	10.5387	9.89813	HG18
AF528079	MGC17330	2.20801	0.0122231	0.215764	chr22	30015023	30018465	113791	HGFL gene	10.0266	10.708	11.5124	9.87378	10.898	11.0506	12.6257	11.446	11.2818	11.11	12.0241	12.4095	HG18
NM_020180	BRUNOL4	2.20741	0.0206799	0.232893	chr18	33077827	33399941	56853	" bruno-like 4, RNA binding protein (Drosophila)"	4.65426	5.59919	4.07043	4.69003	3.74806	4.83328	6.66276	4.24336	5.91045	6.17945	5.45904	5.71075	HG18
NM_004897	MINPP1	2.20313	0.0173044	0.227824	chr10	89254632	89303125	9562	" multiple inositol polyphosphate histidine phosphatase, 1"	8.95847	8.59891	6.97765	8.96597	6.20108	7.60619	8.80702	9.57075	10.2895	8.43149	9.18867	9.05591	HG18
BC007656	UBE2C	2.19739	0.0489286	0.257629	chr20	43874698	43879001	11065	ubiquitin-conjugating enzyme E2C	9.52452	9.33092	6.36035	11.1874	8.8101	8.71355	9.06802	10.4141	11.4282	10.3181	11.233	10.8971	HG18
BC012204	FNDC3B	2.19548	0.0365808	0.245286	chr3	173240111	173387772	64778	fibronectin type III domain containing 3B	7.2787	7.32592	6.5529	8.1086	7.9051	7.48274	7.3537	8.04668	9.16183	7.67917	9.75043	8.48052	HG18
NM_005063	SCD	2.19113	0.0115568	0.215335	chr10	102096761	102114578	6319	stearoyl-CoA desaturase (delta-9-desaturase)	6.78592	7.73904	5.65499	6.76253	6.37262	5.96816	7.56153	7.11381	8.17182	7.11775	7.98214	8.52906	HG18
NM_022115	PRDM15	2.18873	0.0150597	0.224887	chr21	42094393	42172660	63977	PR domain containing 15	6.73388	7.16851	5.50656	5.45571	5.74482	6.68729	7.04861	6.81675	7.33069	6.48931	8.66041	7.53738	HG18
NM_001037731	DEFB116	2.18773	0.0504292	0.259238	chr20	29354676	29360049	245930	" defensin, beta 116"	5.16896	4.43648	4.83112	4.7553	4.74007	4.2519	6.04788	7.37341	4.85939	4.97518	4.73243	4.83519	HG18
BC034607	ASPM	2.17568	0.0260306	0.234537	chr1	195319886	195370897	259266	" asp (abnormal spindle)-like, microcephaly associated (Drosophila)"	7.59121	6.72854	5.54976	8.56284	5.58777	6.89359	7.00578	8.11999	9.07408	7.76912	8.97679	8.07998	HG18
U60259	MUC1	2.1716	0.0213902	0.232893	chr1	153425222	153429283	4582	" mucin 1, cell surface associated"	5.07579	5.47396	4.2965	4.6623	5.72287	6.02267	7.06588	6.84309	6.27212	4.86828	6.38904	6.39581	HG18
NM_030932	DIAPH3	2.17097	0.0222562	0.233196	chr13	59246297	59485300	81624	diaphanous homolog 3 (Drosophila)	6.42113	6.01605	4.88829	7.36772	6.02568	6.4646	6.59593	7.11715	8.12019	6.4607	8.08117	7.71331	HG18
NM_024794	ABHD9	2.16695	0.0128696	0.218948	chr19	15198729	15204231	79852	abhydrolase domain containing 9	6.07706	5.85738	5.12403	5.77459	6.89462	5.35201	7.40622	6.8153	6.77844	5.63688	7.72155	7.31837	HG18
NM_022120	OXCT2	2.16624	0.0494903	0.25827	chr1	40007783	40009607	64064	3-oxoacid CoA transferase 2	7.82407	8.00778	7.88499	7.96107	7.3145	7.47491	7.85169	7.69988	9.1181	8.12193	10.2925	8.24388	HG18
NM_152742	GPC2	2.16201	0.0337913	0.242554	chr7	99605164	99612926	221914	glypican 2 (cerebroglycan)	8.29446	8.42216	8.25	8.16147	9.04599	9.02739	10.1616	9.77161	8.86309	8.4174	8.84136	10.7168	HG18
NM_018102	ZNF334	2.15897	0.00814692	0.206645	chr20	44563113	44575601	55713	zinc finger protein 334	3.53659	3.34334	3.42498	3.87548	4.08371	4.82198	5.29536	5.18895	4.87159	4.09797	5.72318	4.61715	HG18
NM_000742	CHRNA2	2.15822	0.0290811	0.237122	chr8	27374181	27392675	1135	" cholinergic receptor, nicotinic, alpha 2 (neuronal)"	5.28271	5.6415	5.07817	5.07385	5.27381	4.98317	6.25403	5.71463	5.3431	5.87301	7.74053	5.56107	HG18
BC001725	KIAA0258	2.15639	0.0278044	0.235448	chr9	35739348	35743073	9827	KIAA0258	7.11994	7.23433	3.93779	5.88468	6.30003	6.73378	6.9694	7.69592	7.50716	6.62361	7.95898	8.33317	HG18
XM_106386	KIAA1345	2.15567	0.0118266	0.215764	chr4	15089945	15212272	57545	KIAA1345 protein	5.45364	6.3466	7.4004	5.65474	5.7626	5.62452	7.55528	7.62164	7.1894	7.55368	7.04416	6.84818	HG18
NM_018295	TMEM140	2.15484	0.002486	0.179658	chr7	134483363	134501190	55281	transmembrane protein 140	9.15777	9.54504	8.8146	9.4432	8.26176	9.32167	10.4806	10.4182	10.5674	10.2102	9.91005	9.7972	HG18
NM_015397	WDR40A	2.15333	0.0198855	0.231941	chr9	34076385	34116736	25853	WD repeat domain 40A	7.60821	6.95817	5.9744	8.46048	6.63075	6.77103	6.89952	8.46731	8.87964	7.99012	9.13843	8.06733	HG18
BC112261	PKD2	2.15221	0.00841257	0.20827	chr4	89147822	89215930	5311	polycystic kidney disease 2 (autosomal dominant)	6.71802	6.57497	5.9605	6.0974	7.30916	6.52323	8.38732	7.85625	7.01757	6.55036	7.50397	8.13467	HG18
NM_144657	CXorf43	2.15145	9.66786e-05	0.0762713	chrX	83462864	83644114	139324	chromosome X open reading frame 43	6.84099	5.60314	4.55537	5.40382	5.20196	4.86407	6.50836	6.84289	6.50913	6.05854	7.08072	7.0855	HG18
NM_024944	CHODL	2.15097	0.00619454	0.204569	chr21	18539020	18561558	140578	chondrolectin	6.88488	5.97112	6.38644	5.92843	5.2341	6.23314	5.81492	8.06672	7.19642	7.11545	7.71496	6.9426	HG18
BC008971	BET1L	2.14861	0.00321261	0.186607	chr11	194169	197383	51272	blocked early in transport 1 homolog (S. cerevisiae)-like	5.90431	6.77917	6.32937	6.43098	6.34055	6.49554	7.18053	7.17286	7.57179	6.6296	8.17094	7.80736	HG18
BC013138	ATP6V1A	2.14601	0.000475594	0.12452	chr3	114948607	115011944	523	" ATPase, H+ transporting, lysosomal 70kDa, V1 subunit A"	10.0739	10.0313	9.6928	9.84694	9.50002	10.2068	10.6406	11.1	10.9011	10.3785	11.6965	10.9996	HG18
NM_015049	TRAK2	2.14563	0.00536211	0.202349	chr2	201950174	202024499	66008	" trafficking protein, kinesin binding 2"	9.74834	10.1943	9.06175	10.3946	9.21519	10.1537	10.8948	11.3872	10.6711	10.9985	10.8302	10.9902	HG18
NM_138456	BATF2	2.14429	0.0327867	0.241701	chr11	64511992	64521093	116071	" basic leucine zipper transcription factor, ATF-like 2"	7.52066	7.15468	5.13329	8.25829	6.73844	6.13419	7.0325	8.97382	8.74274	8.56455	7.04334	7.89534	HG18
NM_003638	ITGA8	2.14351	0.00565548	0.202935	chr10	15599093	15801776	8516	" integrin, alpha 8"	4.44485	3.74783	3.77	5.0382	3.73831	3.99273	5.01816	5.43601	6.30527	4.75591	4.98393	4.61124	HG18
NM_145044	ZNF501	2.14336	0.00401596	0.191795	chr3	44746127	44753578	115560	zinc finger protein 501	6.76831	6.67827	5.93077	7.18965	5.58872	6.1318	7.3883	7.33345	7.30362	7.74594	7.4548	8.09458	HG18
XM_372952	LOC391427	2.14117	0.0252624	0.233668	chr2	113880442	113881142	391427	similar to Ig kappa chain V-I region Walker precursor	8.42379	8.43362	6.79633	9.63752	7.76222	7.56668	8.25518	9.9811	10.0601	9.58696	9.34436	8.92771	HG18
BX648869	PARP9	2.14111	0.00327493	0.186607	chr3	123729465	123765790	83666	" poly (ADP-ribose) polymerase family, member 9"	11.8579	11.9183	11.0279	12.1944	12.0277	11.5066	12.0014	13.5454	12.9036	13.2634	12.6477	12.5368	HG18
BC052310	TXNDC5	2.1409	0.0207296	0.232893	chr6	7826753	8009596	81567	thioredoxin domain containing 5	11.8711	11.8391	10.4917	13.0563	10.5379	11.4127	11.9307	12.8633	13.3551	13.0576	13.2779	12.5291	HG18
NM_002249	KCNN3	2.13847	0.035034	0.243245	chr1	152946525	153109378	3782	" potassium intermediate/small conductance calcium-activated channel, subfamily N, member 3"	7.95197	7.92479	6.12657	8.50262	5.5773	7.81584	7.41927	8.777	8.94203	8.7519	9.5561	8.09049	HG18
NM_139005	HFE	2.13582	0.0221465	0.232965	chr6	26195524	26204796	3077	hemochromatosis	5.84366	6.33227	4.3343	5.48845	5.69264	5.66365	6.19055	7.6068	7.16909	5.47543	7.02176	6.04727	HG18
BC011913	P2RX7	2.13344	0.0229458	0.233282	chr12	120055087	120107267	5027	" purinergic receptor P2X, ligand-gated ion channel, 7"	8.38732	8.93967	5.81148	7.57189	7.20761	7.8488	9.02826	9.5878	8.70698	8.03448	9.59226	8.45629	HG18
NM_005733	KIF20A	2.13167	0.0371958	0.245736	chr5	137542783	137551261	10112	kinesin family member 20A	6.16669	6.11809	5.67087	8.12078	5.26454	5.94859	5.90728	7.2949	7.9991	7.36047	8.07788	8.273	HG18
NM_020359	PLSCR2	2.13162	0.000748646	0.142252	chr3	147633771	147696412	57047	phospholipid scramblase 2	6.06804	6.40534	7.20685	6.96143	6.52412	6.70694	7.57769	8.32446	7.98829	7.86222	7.4387	7.2425	HG18
BC030011	SV2B	2.12784	0.05088	0.259684	chr15	89444548	89639514	9899	synaptic vesicle glycoprotein 2B	4.02378	4.03627	3.72691	4.44906	4.09087	3.72523	3.20226	4.86022	6.32743	4.96038	5.14943	4.5481	HG18
NM_005914	MCM4	2.12694	0.00552019	0.202349	chr8	49036046	49052621	4173	MCM4 minichromosome maintenance deficient 4 (S. cerevisiae)	8.97269	8.83143	8.21421	9.40461	8.09178	8.57587	9.02256	9.54685	10.2388	9.04838	10.5185	10.0083	HG18
BC105086	CCNB2	2.12649	0.0346255	0.243174	chr15	57184627	57204400	9133	cyclin B2	8.45453	8.39531	7.01581	10.2516	7.38449	8.27752	8.41409	9.49439	10.5952	9.5266	9.94632	9.98205	HG18
NM_033393	KIAA1727	2.12645	0.0289864	0.237052	chr4	154083584	154120288	85462	KIAA1727 protein	7.59227	6.68821	7.15678	6.20115	4.79262	5.79705	8.47027	7.44151	6.33581	6.115	8.7036	7.41965	HG18
AB037833	TMEM2	2.1233	0.0213278	0.232893	chr9	73488306	73573213	23670	transmembrane protein 2	9.81773	10.1352	11.0552	9.4148	9.26827	9.86813	11.3279	10.3613	9.99218	10.8777	12.0488	11.3118	HG18
BC020942	TMEM140	2.12064	0.00256314	0.179658	chr7	134483378	134501189	55281	transmembrane protein 140	9.34419	9.45564	8.67779	9.34422	8.15292	9.19983	10.2659	10.3502	10.4206	10.2178	9.94067	9.78797	HG18
BC036183	PEX5L	2.11698	0.0044731	0.196862	chr3	181001547	181237419	51555	peroxisomal biogenesis factor 5-like	5.69175	5.35535	4.49616	5.53242	4.08153	5.08125	6.71473	6.62082	6.18259	5.21865	5.62677	6.43657	HG18
NM_152463	EME1	2.11418	0.00178458	0.179658	chr17	45805588	45813817	146956	essential meiotic endonuclease 1 homolog 1 (S. pombe)	7.39864	7.18411	6.1635	7.2801	6.66473	6.73644	7.50021	7.71499	8.22218	7.29465	8.53819	8.51466	HG18
NM_033034	TRIM5	2.11217	0.00361077	0.190402	chr11	5641363	5662869	85363	tripartite motif-containing 5	9.42419	9.45281	8.41375	9.66342	8.40949	9.25028	9.77051	10.5139	10.3425	10.1594	10.2823	10.3944	HG18
NM_003800	RNGTT	2.11089	0.00500143	0.201935	chr6	89376711	89730027	8732	RNA guanylyltransferase and 5'-phosphatase	11.9559	12.1069	10.861	12.3025	11.7025	12.3006	12.63	13.4252	12.9534	12.4258	13.0656	13.3751	HG18
NM_003879	CFLAR	2.1049	0.000715618	0.140539	chr2	201689135	201737260	8837	CASP8 and FADD-like apoptosis regulator	12.2617	12.3452	12.2516	11.4836	11.528	12.0296	13.2892	13.3979	13.1881	12.3172	13.2918	12.8393	HG18
BC029542	CDRT4	2.0965	0.0317887	0.240636	chr17	15281728	15311650	284040	CMT1A duplicated region transcript 4	4.53741	5.65144	3.80409	5.64221	3.65647	4.16649	4.74381	5.77016	6.1293	5.75737	6.75448	5.27442	HG18
NM_018098	ECT2	2.09516	0.0184418	0.228959	chr3	173951335	174021957	1894	epithelial cell transforming sequence 2 oncogene	6.16044	6.18891	5.46921	6.5551	4.25065	4.32373	6.22434	6.46568	6.96743	6.79133	7.32199	6.84945	HG18
XM_377445	LOC401860	2.09493	0.0130113	0.21932	chr16	74285327	74292817	401860	similar to double homeobox 4c	5.95889	6.45686	5.82879	5.95803	6.21721	7.11946	7.59544	7.87248	7.85428	6.16876	6.73263	7.43764	HG18
BC014550	NT5DC2	2.09484	0.0250278	0.233668	chr3	52533441	52542587	64943	5'-nucleotidase domain containing 2	9.69038	9.7523	7.69344	10.0772	7.91706	8.22107	9.09826	9.64709	10.914	9.8424	10.9923	10.1433	HG18
BC074986	FBXO16	2.09443	0.0145279	0.223277	chr8	28342140	28403653	157574	F-box protein 16	3.63498	3.7879	3.64804	4.03641	4.42361	3.68522	4.39532	5.922	4.8487	5.34272	4.38114	3.9592	HG18
NM_024119	LGP2	2.08685	0.00310963	0.186451	chr17	37506951	37518277	79132	likely ortholog of mouse D11lgp2	8.99684	9.44673	9.02665	8.85064	8.78378	9.0507	9.28932	10.8274	10.2269	9.51827	10.3212	9.88686	HG18
NM_003571	BFSP2	2.08497	0.0267262	0.234663	chr3	134601479	134676746	8419	" beaded filament structural protein 2, phakinin"	7.49077	7.50585	6.49028	8.57814	7.30033	7.71819	7.83926	8.55086	8.9206	7.86878	9.79008	8.22036	HG18
NM_012291	ESPL1	2.08411	0.0326874	0.241701	chr12	51948817	51973694	9700	extra spindle poles like 1 (S. cerevisiae)	8.2785	8.1763	6.95705	9.35396	7.52471	7.86735	7.72261	8.82552	9.98978	8.69649	9.84366	9.50744	HG18
NM_032117	MND1	2.08346	0.0421333	0.250872	chr4	154485250	154555693	84057	meiotic nuclear divisions 1 homolog (S. cerevisiae)	8.63941	8.47338	6.45647	10.1909	8.04028	8.3224	8.72409	9.83022	10.2152	8.77254	10.3591	10.1451	HG18
BC060832	VDR	2.07933	0.0470976	0.255937	chr12	46522693	46585053	7421	" vitamin D (1,25- dihydroxyvitamin D3) receptor"	8.07997	8.27448	7.22472	9.38853	8.98991	8.72326	8.09344	9.16329	10.0579	9.40725	10.5641	9.53495	HG18
NM_003039	SLC2A5	2.07736	0.00771787	0.20603	chr1	9019593	9052257	6518	" solute carrier family 2 (facilitated glucose/fructose transporter), member 5"	8.58744	8.56908	8.64839	9.14358	8.22375	9.80725	10.0171	9.74782	9.78865	9.19548	10.2669	10.5313	HG18
AK091948	LTB4DH	2.07438	0.0375784	0.245898	chr9	113365073	113401746	22949	leukotriene B4 12-hydroxydehydrogenase	3.16205	4.15638	3.57813	3.36545	3.69617	3.74396	3.68378	5.48283	4.65508	3.50646	5.45223	4.20799	HG18
BC105010	CHST2	2.07274	0.0150539	0.224887	chr3	144322329	144323962	9435	carbohydrate (N-acetylglucosamine-6-O) sulfotransferase 2	8.15989	8.93242	7.59082	8.03399	7.17177	7.1593	9.64836	8.87807	8.54092	7.79222	9.55492	9.03393	HG18
NM_175058	PLEKHA7	2.07257	0.0257878	0.234417	chr11	16765785	16992535	144100	" pleckstrin homology domain containing, family A member 7"	7.9698	8.16903	7.64616	9.12851	7.79497	7.45064	8.12503	8.19669	9.56821	8.6732	9.9526	9.61348	HG18
NM_021154	PSAT1	2.07121	0.0141609	0.221658	chr9	80101878	80134829	29968	phosphoserine aminotransferase 1	8.01666	8.00744	7.77681	8.48651	6.4652	7.32791	7.82623	9.03719	9.36275	8.25695	9.32324	8.73149	HG18
BC004202	CHEK1	2.07066	0.0127423	0.218483	chr11	125001078	125051358	1111	CHK1 checkpoint homolog (S. pombe)	9.32581	9.05406	9.07174	9.84419	8.63358	8.83914	9.33375	10.016	10.9165	9.10109	10.769	10.3552	HG18
BC096828	GNAZ	2.06958	0.0234815	0.233282	chr22	21767879	21795617	2781	" guanine nucleotide binding protein (G protein), alpha z polypeptide"	4.80281	5.53697	5.23781	4.84599	4.44547	4.91921	4.99665	5.82268	5.08878	6.01686	6.15231	7.13698	HG18
NM_001003818	TRIM6	2.06505	0.0347161	0.243174	chr11	5574461	5590764	117854	tripartite motif-containing 6	6.86311	6.93667	5.68224	5.99338	6.75573	7.64909	8.07938	8.71487	7.89293	6.22277	7.03107	7.87536	HG18
NM_170601	SIAE	2.06256	0.0124915	0.217361	chr11	124010902	124048927	54414	sialic acid acetylesterase	6.50569	6.85353	7.05889	5.94163	6.61646	7.00514	7.94235	7.71856	6.49345	7.4369	7.60206	8.57282	HG18
NM_002497	NEK2	2.0584	0.0184133	0.228946	chr1	209902744	209915590	4751	NIMA (never in mitosis gene a)-related kinase 2	6.67128	5.82388	5.5828	7.14698	4.90683	5.72164	5.91522	7.46348	8.02971	6.2689	7.30143	7.26791	HG18
BC060509	DTX3L	2.05796	0.00177302	0.179658	chr3	123765936	123773416	151636	deltex 3-like (Drosophila)	9.08692	8.56859	7.4224	8.32621	8.60318	8.1267	8.93156	10.2943	9.00125	9.71769	9.19015	9.24535	HG18
NM_203394	E2F7	2.05771	0.0105588	0.214133	chr12	75939158	75983478	144455	E2F transcription factor 7	9.21218	8.9144	7.5437	8.53336	7.72977	8.21679	8.40557	9.79512	9.57083	8.58801	10.5255	9.1339	HG18
BC007986	TK1	2.05627	0.0538101	0.262255	chr17	73681767	73694706	7083	" thymidine kinase 1, soluble"	9.52923	9.86133	7.86717	11.589	9.13446	8.81708	9.33103	10.5793	11.8099	10.5495	11.642	10.8695	HG18
NM_018571	ALS2CR2	2.05598	0.000334739	0.115515	chr2	202024636	202053695	55437	" amyotrophic lateral sclerosis 2 (juvenile) chromosome region, candidate 2"	10.3828	10.5861	9.86341	10.2533	10.2581	10.6968	11.3442	11.5567	11.3871	11.1596	11.2848	11.6382	HG18
NM_018131	CEP55	2.0551	0.0302169	0.238053	chr10	95246398	95278839	55165	centrosomal protein 55kDa	6.9702	6.08735	6.46887	8.28836	6.20483	6.27185	6.56934	7.95077	8.71566	7.07078	8.35922	8.26088	HG18
NM_004217	AURKB	2.05441	0.0474786	0.256012	chr17	8048781	8054604	9212	aurora kinase B	9.82387	9.5357	7.3807	11.2194	9.43403	9.71037	9.59205	10.6539	11.5461	10.5967	11.4394	11.0158	HG18
BC022781	UGDH	2.05304	0.0119848	0.215764	chr4	39177434	39205433	7358	UDP-glucose dehydrogenase	8.54141	8.31229	6.30063	8.29204	6.43876	6.98181	8.16461	8.8531	9.09842	8.48111	8.88822	9.05468	HG18
NM_004203	PKMYT1	2.05034	0.0284473	0.236679	chr16	2962792	2970475	9088	" protein kinase, membrane associated tyrosine/threonine 1"	7.09242	7.08609	6.22711	7.7642	6.39054	7.29506	6.54677	7.7669	8.46839	7.50551	8.86004	8.40887	HG18
NM_025058	TRIM46	2.04703	0.0016088	0.177669	chr1	153412983	153424069	80128	tripartite motif-containing 46	4.25285	4.95808	4.38012	5.37537	4.4668	4.56687	5.88602	5.38331	5.92596	5.19803	5.85082	6.08612	HG18
NM_007073	BVES	2.04371	0.00111144	0.158763	chr6	105651389	105691236	11149	blood vessel epicardial substance	3.94151	4.40976	3.85951	3.9428	3.95274	3.60288	5.19152	5.18417	5.16606	4.38267	4.33541	5.41138	HG18
BC012100	GPR137B	2.03965	0.0352055	0.243572	chr1	234372454	234438477	7107	G protein-coupled receptor 137B	9.62817	10.0599	8.74445	7.55653	8.71871	8.47475	9.13226	11.1183	10.1463	8.94096	10.7254	9.0577	HG18
AF394735	MAD2L1	2.03899	0.00689752	0.205441	chr4	121200702	121207354	4085	MAD2 mitotic arrest deficient-like 1 (yeast)	8.39967	8.76941	8.06939	9.38917	7.81054	8.48094	9.12669	9.42995	10.1122	9.24978	9.80454	9.68116	HG18
NM_004091	E2F2	2.03842	0.0452065	0.254371	chr1	23705508	23730300	1870	E2F transcription factor 2	10.6661	9.84508	8.30296	11.0363	9.41556	9.68995	9.28658	10.7677	10.9316	10.5813	10.7906	12.4416	HG18
BC103832	PRDM1	2.03385	0.0059778	0.203678	chr6	106653516	106662840	639	" PR domain containing 1, with ZNF domain"	10.4555	10.3695	9.85745	10.6771	11.1124	10.3918	10.8947	10.859	12.1282	11.4227	12.1397	11.2897	HG18
NM_000355	TCN2	2.03349	0.0134289	0.220388	chr22	29333160	29353047	6948	transcobalamin II	5.75203	6.60215	4.9498	5.42739	6.06377	6.62124	7.36535	6.3513	7.36576	7.18092	6.98703	6.78511	HG18
BC098576	INCENP	2.03215	0.0252893	0.233668	chr11	61648020	61676372	3619	inner centromere protein antigens 135/155kDa	7.05257	5.87527	4.41285	6.63436	6.44689	6.36458	6.86258	7.5071	6.95668	5.70615	7.98633	7.96961	HG18
BC063490	RGS20	2.03061	0.00745481	0.205449	chr8	54955994	55034409	8601	regulator of G-protein signalling 20	5.97047	6.93454	5.71908	6.63933	5.45353	6.04977	7.06368	7.00465	7.20775	6.88546	7.80334	7.29449	HG18
NM_172071	RC3H1	2.03024	0.0228493	0.233282	chr1	172172539	172228833	149041	ring finger and CCCH-type zinc finger domains 1	8.91169	8.4326	9.65337	8.48028	10.3954	8.78391	9.99286	10.8471	10.9241	9.53057	10.0999	10.005	HG18
NM_004160	PYY	2.03004	0.000391244	0.11682	chr17	39385631	39437363	5697	peptide YY	4.94581	5.41895	5.64264	5.60621	4.91469	5.70321	6.55982	6.52837	6.25386	5.98167	6.5526	6.59535	HG18
BC013974	SDC3	2.02641	0.0337401	0.242554	chr1	31114900	31123005	9672	syndecan 3 (N-syndecan)	7.60285	8.55274	6.444	6.90175	6.93623	7.37589	8.18847	8.92801	8.0078	7.8813	9.54287	7.13408	HG18
NM_201595	GTF2A1	2.02609	0.0228882	0.233282	chr14	80716146	80757328	2957	" general transcription factor IIA, 1, 19/37kDa"	9.62398	8.97733	8.62589	8.89004	9.04365	9.64822	11.2811	10.6153	9.79699	8.76317	9.79547	9.6555	HG18
NM_032257	ZMYND12	2.02133	0.0080439	0.206645	chr1	42668680	42694514	84217	" zinc finger, MYND-type containing 12"	6.51851	7.03879	5.64444	6.82931	6.07266	6.76699	7.1843	7.54801	7.64145	6.81577	7.39648	8.34368	HG18
NM_013380	ZNF228	2.02007	0.0208956	0.232893	chr19	49522545	49552666	7771	zinc finger protein 228	5.6603	6.0912	4.72324	5.81612	5.66809	6.55186	6.91565	6.52429	7.00071	6.51152	5.74222	7.73939	HG18
AL133030	KIAA1666	2.01519	0.0488873	0.257611	chr22	20069562	20073446	85376	KIAA1666 protein	8.24631	8.49314	4.77364	8.90547	6.75952	6.91678	8.03482	9.55408	9.26835	9.21014	8.33161	8.10985	HG18
NM_022147	RTP4	2.01442	0.00436567	0.195914	chr3	188568861	188572066	64108	receptor transporter protein 4	10.3282	10.1776	9.95439	11.2736	9.91162	10.2224	11.0019	11.7901	11.5868	11.4658	11.2141	11.2187	HG18
BC068467	HCAP-G	2.01398	0.00974063	0.212689	chr4	17421716	17454232	64151	chromosome condensation protein G	8.33799	8.94275	8.19634	9.53822	8.00105	8.1642	9.00615	9.50738	9.9738	9.45079	10.1318	9.56085	HG18
NM_178507	OAF	2.01381	0.024338	0.233668	chr11	119586956	119605860	220323	OAF homolog (Drosophila)	3.92848	5.55058	5.04023	5.73808	5.93815	6.65016	5.86284	6.63748	6.76768	6.0534	7.51069	6.76877	HG18
BC025954	NEIL3	2.01368	0.0145421	0.223277	chr4	178468028	178520730	55247	nei endonuclease VIII-like 3 (E. coli)	4.90421	4.76614	4.47416	5.59486	4.99871	4.23309	4.78162	5.73585	6.79414	5.50017	6.25142	5.52978	HG18
NM_005077	TLE1	2.01116	2.39759e-05	0.0443467	chr9	83388417	83493416	7088	" transducin-like enhancer of split 1 (E(sp1) homolog, Drosophila)"	13.2718	13.2905	13.0122	13.1812	13.4703	13.124	14.3104	14.2343	13.8406	14.0635	14.222	14.6452	HG18
NM_173674	DCBLD1	2.01024	0.0220207	0.232965	chr6	117910512	117997714	285761	" discoidin, CUB and LCCL domain containing 1"	5.28544	4.81654	5.59093	4.91399	4.21055	5.90009	5.96556	7.28586	6.48511	5.34852	5.74606	5.563	HG18
NM_030958	SLCO5A1	2.00832	0.021473	0.232893	chr8	70747128	70909762	81796	" solute carrier organic anion transporter family, member 5A1"	8.00765	7.27518	6.58007	6.86654	7.42432	8.66854	7.73273	8.70011	9.24958	7.79752	9.45253	8.00096	HG18
BC013294	DKFZP564O0823	2.00737	0.0154591	0.225371	chr4	76077379	76190589	25849	DKFZP564O0823 protein	10.5284	10.6174	9.13877	10.9232	9.31728	9.92938	10.3917	11.2013	11.6987	11.0077	11.9032	10.5258	HG18
BC037253	FRMD3	2.00653	0.0121293	0.215764	chr9	85047726	85136696	257019	FERM domain containing 3	7.7057	8.06376	6.84975	6.39329	6.92908	7.6163	8.49308	9.29329	7.95857	8.15589	7.34175	8.27698	HG18
NM_004360	CDH1	2.0039	0.0271353	0.234663	chr16	67328695	67426945	999	" cadherin 1, type 1, E-cadherin (epithelial)"	4.37135	4.10799	3.67749	4.92026	4.11403	4.24047	3.82814	6.19818	5.32285	4.68898	5.70376	4.87553	HG18
NM_005164	ABCD2	2.00242	0.00705685	0.205441	chr12	38232812	38300237	225	" ATP-binding cassette, sub-family D (ALD), member 2"	5.57114	5.78799	5.02084	5.98301	4.78478	4.69279	5.83434	6.45074	6.68605	5.96528	7.10224	5.83581	HG18
NM_030891	LRRC3	2.00109	0.00196234	0.179658	chr21	44699820	44703167	81543	leucine rich repeat containing 3	5.46119	6.11008	5.87606	5.70119	5.25502	5.36829	6.27361	6.39534	6.33294	6.295	6.897	7.38574	HG18
NM_001081	CUBN	2.00021	0.00658739	0.20537	chr10	16906533	17211796	8029	cubilin (intrinsic factor-cobalamin receptor)	6.51668	6.61092	7.14448	6.22551	5.71727	6.70121	7.78942	7.28579	7.32237	6.66352	7.62591	8.17221	HG18
BC015496	INPP1	1.99582	0.000453294	0.122552	chr2	190933009	190944557	3628	inositol polyphosphate-1-phosphatase	10.9812	10.9305	10.1117	10.994	10.8205	10.6045	11.4452	12.2783	11.9718	11.4995	11.6181	11.6045	HG18
AK092914	FUCA1	1.99172	0.00679991	0.205421	chr1	24044173	24067367	2517	" fucosidase, alpha-L- 1, tissue"	9.4482	9.35299	7.53344	8.8232	7.72414	8.19643	9.81912	10.13	10.0061	8.9301	9.61184	9.33939	HG18
NM_025169	ZNF167	1.99074	0.0380052	0.246344	chr3	44571716	44599979	55888	zinc finger protein 167	7.37721	7.83554	5.14254	7.01803	7.27134	7.33711	8.55225	7.78817	8.46088	7.18111	7.455	8.88899	HG18
NM_030928	CDT1	1.99035	0.0216615	0.232965	chr16	87397686	87403167	81620	DNA replication factor	8.05704	7.9181	7.48331	9.03131	7.86209	7.69925	8.11009	8.38548	8.93366	8.76166	10.1455	9.27473	HG18
NM_138616	RHCE	1.99003	0.0231427	0.233282	chr1	25561326	25619950	6006	" Rh blood group, CcEe antigens"	5.92913	6.40432	4.84689	5.45394	5.7626	6.82217	6.08225	6.46895	7.43133	7.79056	6.79111	6.73388	HG18
AF538150	NICN1	1.98981	0.0240568	0.233668	chr3	49435383	49441712	84276	nicolin 1	9.08583	8.94343	7.1615	7.9747	8.28677	8.23683	10.0128	9.84139	8.78968	7.52873	9.5314	9.55108	HG18
NM_017654	SAMD9	1.9895	0.00386553	0.191478	chr7	92566766	92585258	54809	sterile alpha motif domain containing 9	12.3398	12.1932	11.7847	12.8229	11.5007	11.4936	12.8232	13.5102	12.9576	13.2971	13.0373	12.8188	HG18
NM_002852	PTX3	1.98806	0.00326194	0.186607	chr3	158637300	158644071	5806	" pentraxin-related gene, rapidly induced by IL-1 beta"	7.00794	7.09031	6.73779	6.13287	7.46754	6.64782	8.21066	7.02512	7.95565	7.80536	8.00282	8.10203	HG18
NM_014484	MOCS3	1.98725	0.0134856	0.220424	chr20	49008769	49011227	27304	molybdenum cofactor synthesis 3	7.97427	8.12436	8.45833	8.36597	6.68311	7.36443	9.27383	9.02059	9.00114	8.54937	8.72078	8.94616	HG18
NM_144717	FNDC6	1.98078	0.0102401	0.213591	chr3	138159396	138212610	152028	fibronectin type III domain containing 6	5.3001	5.91888	5.69089	5.25638	5.58229	4.82503	6.71464	5.8248	6.08738	5.54594	7.12535	6.79333	HG18
NM_005192	CDKN3	1.9797	0.0424341	0.251078	chr14	53933475	53956682	1033	cyclin-dependent kinase inhibitor 3 (CDK2-associated dual specificity phosphatase)	10.5209	10.3326	9.2111	11.7328	9.84743	9.99308	10.0141	11.262	12.158	10.6008	12.168	11.5504	HG18
NM_002759	EIF2AK2	1.9775	0.000803709	0.143128	chr2	37187202	37237572	5610	eukaryotic translation initiation factor 2-alpha kinase 2	11.717	11.9782	12.0962	11.7145	11.5123	11.5193	12.2088	13.3491	12.5698	12.7971	12.9474	12.3598	HG18
NM_002187	IL12B	1.96761	0.0102067	0.213591	chr5	158674368	158690059	3593	" interleukin 12B (natural killer cell stimulatory factor 2, cytotoxic lymphocyte maturation factor 2, p40)"	7.10756	6.8923	5.26795	6.49148	6.87995	6.14331	7.95506	7.93183	7.54947	6.26746	7.69205	7.36867	HG18
NM_016343	CENPF	1.96568	0.045101	0.254356	chr1	212843154	212904537	1063	" centromere protein F, 350/400ka (mitosin)"	8.60306	8.50474	6.55986	10.0731	7.94659	8.03091	8.17825	9.23288	10.2036	9.66742	10.0605	9.69473	HG18
NM_018941	CLN8	1.96515	0.0136479	0.220605	chr8	1699347	1719862	2055	" ceroid-lipofuscinosis, neuronal 8 (epilepsy, progressive with mental retardation)"	9.82721	9.85844	8.09474	8.2834	9.23303	9.71411	10.5518	10.867	10.3498	9.47806	9.66781	10.4428	HG18
NM_178817	MRAP	1.96473	0.0422501	0.250894	chr21	32585994	32606472	56246	melanocortin 2 receptor accessory protein	4.64666	6.63367	4.74448	6.17676	4.35255	4.73967	5.68313	6.47674	7.25365	6.31453	5.8562	6.66059	HG18
NM_005615	RNASE6	1.96308	0.0069575	0.205441	chr14	20319049	20320464	6039	" ribonuclease, RNase A family, k6"	13.9645	14.2416	13.1035	14.631	13.6457	13.7391	15.0719	15.1076	14.9248	14.8332	14.7257	14.9366	HG18
NM_013259	TAGLN3	1.96134	0.00569062	0.203042	chr3	113200275	113215425	29114	transgelin 3	4.68698	5.04324	4.63547	4.47582	4.06582	4.9168	5.71101	5.43063	4.84376	5.05907	5.83282	6.41134	HG18
NM_002933	RNASE1	1.95857	0.0145177	0.223277	chr14	20339354	20340876	6035	" ribonuclease, RNase A family, 1 (pancreatic)"	8.31839	8.4729	6.80156	7.99854	7.57135	6.6896	9.33333	9.08961	7.77275	8.06541	9.17302	8.49763	HG18
AB126077	KRTAP5-8	1.9581	5.50945e-05	0.0612409	chr11	70926718	70927742	57830	keratin associated protein 5-8	7.32782	7.97365	7.50652	7.62506	7.64906	7.50714	8.74675	8.49281	8.67115	8.10293	8.49689	8.86108	HG18
BC010659	GALNT14	1.95767	0.0147312	0.22367	chr2	30986844	31215096	79623	UDP-N-acetyl-alpha-D-galactosamine:polypeptide N-acetylgalactosaminyltransferase 14 (GalNAc-T14)	8.42056	9.0845	7.22702	8.51125	8.23698	8.12696	9.04253	9.71585	9.0681	8.32837	9.92612	9.40885	HG18
BC033100	EHD3	1.95706	0.012155	0.215764	chr2	31310932	31344660	30845	EH-domain containing 3	10.7863	10.5427	9.02996	10.3685	10.3859	10.1261	11.0629	11.4594	10.5471	10.8133	12.2822	10.6068	HG18
CR596972	FUT10	1.95546	0.0148474	0.224207	chr8	33348122	33438787	84750	" fucosyltransferase 10 (alpha (1,3) fucosyltransferase)"	6.50799	6.57615	5.10919	6.02282	5.27982	4.16655	6.59173	7.05307	7.44252	6.25051	6.24415	6.84727	HG18
AJ606324	MYB	1.95497	0.010755	0.214133	chr6	135544145	135581998	4602	v-myb myeloblastosis viral oncogene homolog (avian)	7.3621	6.70865	6.16369	7.03902	7.81599	6.98	8.20398	7.29704	8.03322	7.28327	8.06261	8.88708	HG18
XM_378080	LOC402377	1.95473	0.00621989	0.204569	chr9	122595122	122602011	402377	" similar to UDP-Gal:betaGlcNAc beta 1,3-galactosyltransferase, polypeptide 4"	6.86793	6.62591	4.86445	6.41316	5.50434	5.65715	7.27018	7.15425	7.14338	6.4183	7.52142	6.96389	HG18
NM_002346	LY6E	1.95445	0.000731589	0.140793	chr8	144171299	144175199	4061	" lymphocyte antigen 6 complex, locus E"	12.2766	12.4663	11.6684	11.7699	12.1041	11.4746	12.5322	13.1754	13.0284	12.6818	13.2391	13.0262	HG18
NM_001014380	KATNAL1	1.95216	0.01091	0.214133	chr13	29674766	29779163	84056	katanin p60 subunit A-like 1	8.86641	9.15546	8.98248	8.92537	8.85779	9.16604	9.96868	9.51183	8.87783	10.5281	9.71949	10.5175	HG18
AY032684	SPATA22	1.95027	0.0281879	0.236261	chr17	3290065	3321839	84690	spermatogenesis associated 22	4.32373	3.75132	4.24295	5.5213	4.39815	4.11106	5.8113	5.64216	5.29601	3.85951	5.86552	5.59809	HG18
NM_004143	CITED1	1.95006	0.0159324	0.225473	chrX	71438224	71443515	4435	" Cbp/p300-interacting transactivator, with Glu/Asp-rich carboxy-terminal domain, 1"	7.29446	8.62786	7.79501	7.303	6.70466	7.68486	8.92597	8.48018	8.9133	7.85759	8.52878	8.9552	HG18
XM_926911	LOC643604	1.94863	0.00735086	0.205449	chr5	150290517	150291603	643604	similar to zinc finger protein 300	5.47611	6.39906	5.47514	6.12324	5.53635	5.99371	7.01343	6.88592	7.62901	6.13483	6.41662	6.4461	HG18
BC069436	ASB12	1.94768	0.0142348	0.222267	chrX	63360890	63362228	142689	ankyrin repeat and SOCS box-containing 12	6.02547	6.92814	5.97686	5.59084	4.83683	5.78583	7.02598	6.4827	7.24959	6.31255	7.07607	7.29802	HG18
BC095492	CHST12	1.94675	0.0155262	0.225373	chr7	2409732	2440219	55501	carbohydrate (chondroitin 4) sulfotransferase 12	10.2117	10.1149	9.92105	9.91653	8.61915	8.50686	9.64023	10.7418	11.2452	10.0261	11.0931	10.5929	HG18
BC030506	GCET2	1.9434	0.0176184	0.227852	chr3	113324064	113334699	257144	germinal center expressed transcript 2	11.2678	11.3652	9.61627	11.4567	11.3217	11.4553	11.7407	12.1744	12.237	12.095	12.4211	12.1693	HG18
NM_181342	FKBP7	1.93712	0.0214824	0.232893	chr2	179038266	179051568	51661	FK506 binding protein 7	8.66497	8.50086	8.25336	8.3812	8.42167	8.09653	9.13979	9.24335	9.64172	7.75658	10.1133	9.29138	HG18
NM_005419	STAT2	1.93674	0.000448415	0.122552	chr12	55021647	55040176	6773	" signal transducer and activator of transcription 2, 113kDa"	10.071	10.1966	9.84423	9.79321	9.41299	9.60615	10.4179	11.4776	10.5051	10.725	10.738	10.6536	HG18
NM_005236	ERCC4	1.93198	0.00647222	0.20537	chr16	13921523	13949705	2072	" excision repair cross-complementing rodent repair deficiency, complementation group 4"	6.58186	7.20088	6.41945	6.99661	6.48942	6.76171	7.76839	7.82323	7.6402	6.53395	7.9779	8.10768	HG18
BC101568	UNC93B1	1.92688	0.00358551	0.189737	chr11	67515552	67528115	81622	unc-93 homolog B1 (C. elegans)	10.3235	10.0865	9.11946	9.18269	9.47106	9.78014	10.3438	11.1039	10.4423	9.57155	11.0067	11.041	HG18
NM_021203	SRPRB	1.92569	0.0151153	0.224887	chr3	135007366	135022213	58477	" signal recognition particle receptor, B subunit"	11.4475	11.4271	9.90456	11.858	10.4365	10.4781	11.2712	12.1276	12.4575	11.6689	12.555	11.6643	HG18
NM_003982	SLC7A7	1.92222	0.025414	0.233668	chr14	22312273	22354852	9056	" solute carrier family 7 (cationic amino acid transporter, y+ system), member 7"	10.4172	10.8726	10.3554	9.70246	11.0787	10.1593	12.073	11.9158	10.9696	10.1782	11.7195	10.9654	HG18
NM_018129	PNPO	1.92157	0.0254956	0.233817	chr17	43373935	43380653	55163	pyridoxine 5'-phosphate oxidase	8.17601	8.44933	5.90431	8.16469	7.40972	7.27331	8.22761	9.07622	8.72152	7.84422	9.10854	8.89018	HG18
BC011396	PUS7	1.91784	0.00775291	0.206294	chr7	104885341	104949897	54517	pseudouridylate synthase 7 homolog (S. cerevisiae)	6.88814	7.27834	5.75413	7.12278	6.65307	6.32315	7.38973	7.39623	7.95103	7.39831	8.10791	7.74195	HG18
NM_007281	SCRG1	1.91655	0.00325693	0.186607	chr4	174545873	174557192	11341	scrapie responsive protein 1	6.20396	6.55572	5.95815	5.4447	5.77691	6.49028	6.81971	7.27473	6.92198	6.39307	7.246	7.46498	HG18
NM_022109	SLC44A1	1.91624	0.0223822	0.233242	chr9	107101321	107204222	23446	" solute carrier family 44, member 1"	7.64413	7.70276	6.59514	7.96837	6.02417	7.42821	7.75351	8.32949	8.803	7.25828	8.84585	8.25332	HG18
NM_014974	DIP2C	1.9144	0.0270216	0.234663	chr10	311431	725606	22982	DIP2 disco-interacting protein 2 homolog C (Drosophila)	8.51695	8.89541	8.18839	9.31861	7.20632	8.49677	9.01361	9.23157	9.78462	10.2297	8.59463	9.60866	HG18
AB073386	SGEF	1.91106	0.0147189	0.22367	chr3	155321918	155458308	26084	Src homology 3 domain-containing guanine nucleotide exchange factor	5.03455	4.88727	4.42958	4.64744	4.88284	4.15835	5.36176	5.9837	4.53671	4.83938	6.46701	5.75691	HG18
NM_014822	SEC24D	1.91067	0.0037678	0.190803	chr4	119863426	119976702	9871	" SEC24 related gene family, member D (S. cerevisiae)"	9.8066	9.30003	8.84912	10.1435	9.09882	8.96559	9.74145	10.2817	10.6758	10.051	10.9882	10.1446	HG18
BC092432	PRKCBP1	1.91026	0.0339001	0.242597	chr20	45360295	45418879	23613	protein kinase C binding protein 1	8.1372	8.34451	7.18011	7.39833	7.45008	6.75799	8.6656	9.54636	8.73616	6.94954	7.73398	8.57783	HG18
NM_003618	MAP4K3	1.91021	0.00556393	0.202349	chr2	39329925	39517723	8491	mitogen-activated protein kinase kinase kinase kinase 3	8.16013	8.5222	8.11987	7.21357	7.57521	7.7588	8.55544	8.83018	8.85823	8.19753	9.68882	8.73908	HG18
NM_032756	GLOXD1	1.91014	0.0403405	0.249146	chr1	45565131	45566934	84842	glyoxalase domain containing 1	7.64529	7.75302	6.03706	8.50992	6.15374	7.28086	7.30118	8.12638	9.22159	7.78025	8.80773	8.43944	HG18
BC003163	SLC43A3	1.90444	0.0200263	0.232674	chr11	56931730	56951149	29015	" solute carrier family 43, member 3"	8.11017	8.34274	6.85485	7.80019	7.1092	7.46904	7.8765	8.93289	8.78653	7.22496	9.06836	9.07155	HG18
NM_015064	RAB6IP2	1.90157	0.036107	0.244468	chr12	970664	1472958	23085	RAB6 interacting protein 2	10.3737	10.826	7.25788	7.88167	9.72312	9.68497	10.4368	10.1134	10.7963	10.827	11.0441	10.7197	HG18
BC042541	TRIM25	1.89689	0.0116091	0.215379	chr17	52323567	52346392	7706	tripartite motif-containing 25	10.4221	10.5348	9.26128	10.1775	10.8876	10.7517	10.8992	11.3405	11.3102	10.9212	11.8276	11.5629	HG18
BC057830	DERL3	1.89633	0.0148838	0.224207	chr22	22508921	22511191	91319	" Der1-like domain family, member 3"	11.941	11.9075	10.626	12.5277	11.0396	11.8249	12.0335	12.4736	13.0816	12.5442	13.0041	12.7875	HG18
NM_001032409	OAS1	1.89585	0.0259456	0.234514	chr12	111829121	111842095	4938	" 2',5'-oligoadenylate synthetase 1, 40/46kDa"	13.678	13.5276	11.2454	13.7097	13.2917	12.7616	13.5218	14.5431	14.5649	14.1794	14.0558	13.769	HG18
NM_004031	IRF7	1.89485	0.0094619	0.211481	chr11	602590	605652	3665	interferon regulatory factor 7	12.5078	12.4526	11.2258	12.2137	12.4309	11.7829	11.8793	13.5551	13.3695	13.0354	13.3601	12.7811	HG18
NM_001010879	ZIK1	1.89243	0.00683779	0.205421	chr19	62787321	62795004	284307	zinc finger protein interacting with K protein 1	9.11353	9.12811	9.10399	9.13775	8.01342	8.78734	10.523	9.52994	9.57221	9.27296	9.36943	10.3305	HG18
BC015934	GLO1	1.88692	0.00110709	0.158763	chr6	38751700	38778855	2739	glyoxalase I	12.7935	13.041	12.932	12.7374	12.0873	12.6841	13.8704	13.5953	13.627	13.3134	13.6402	13.8346	HG18
BC031862	JMJD2D	1.88669	0.0200882	0.232812	chr11	94346492	94372322	55693	jumonji domain containing 2D	6.58065	7.36268	5.75949	7.08974	6.73197	7.66116	7.98566	7.92804	7.95626	7.60642	7.61812	8.20965	HG18
NM_020443	NAV1	1.8866	0.0105268	0.214133	chr1	199884072	200061078	89796	neuron navigator 1	6.62857	7.21274	6.21702	6.60904	5.96656	6.79071	7.02786	7.63575	7.7557	6.63372	7.38863	8.25508	HG18
NM_005101	G1P2	1.88133	0.00513212	0.202349	chr1	938741	939782	9636	" interferon, alpha-inducible protein (clone IFI-15K)"	14.0634	14.1565	13.2438	13.7747	14.4033	14.0423	14.0439	15.3597	15.1472	14.6652	15.1917	14.6131	HG18
NM_018194	HHAT	1.88124	0.0213208	0.232893	chr1	208568919	208916261	55733	hedgehog acyltransferase	5.77603	6.72779	4.944	5.49108	4.95079	5.40628	6.48126	6.24177	7.532	5.74305	6.67786	6.26526	HG18
NM_003198	TCEB3	1.8804	0.000374281	0.11682	chr1	23942548	23958974	6924	" transcription elongation factor B (SIII), polypeptide 3 (110kDa, elongin A)"	11.5079	11.2279	11.5461	11.2809	10.9387	11.4795	12.6087	11.7264	12.28	11.9101	12.6128	12.1763	HG18
AF447877	FOXRED1	1.87819	0.0211777	0.232893	chr11	125646049	125653231	55572	FAD-dependent oxidoreductase domain containing 1	9.40296	9.89955	9.01927	9.30039	7.85843	8.74503	9.9415	10.1346	10.5285	8.79643	10.3519	10.142	HG18
NM_017577	GRAMD1C	1.87804	0.0152749	0.224887	chr3	115040366	115148711	54762	GRAM domain containing 1C	8.55194	8.54277	7.17922	7.36553	6.75459	8.49799	8.30489	8.53982	9.10266	9.09768	9.59218	8.28077	HG18
BC089410	IL6R	1.87804	0.0208633	0.232893	chr1	152644322	152705951	3570	interleukin 6 receptor	8.7993	8.13954	7.48426	8.89532	7.25945	8.18591	8.25659	9.08394	9.8339	8.14888	9.90019	8.75131	HG18
NM_139265	EHD4	1.87803	0.00152063	0.177669	chr15	39978929	40052034	30844	EH-domain containing 4	10.1225	9.77929	9.61681	9.0419	9.20889	9.34044	9.71134	10.8578	10.7121	9.9497	10.9052	10.2977	HG18
NM_001017921	VMAC	1.87755	0.00226433	0.179658	chr19	5855884	5860508	400673	vimentin-type IF-associated coiled-coil protein	7.88925	8.05716	7.10534	7.27388	7.338	7.29422	8.7247	8.04986	8.432	7.67504	8.36174	9.03901	HG18
NM_006461	SPAG5	1.87723	0.032781	0.241701	chr17	23928709	23950183	10615	sperm associated antigen 5	7.98801	7.90027	6.34909	8.54431	6.96659	7.21713	7.24909	8.55523	9.29291	7.97474	9.07281	8.44054	HG18
NM_006479	RAD51AP1	1.87542	0.00682597	0.205421	chr12	4518316	4539475	10635	RAD51 associated protein 1	9.55377	9.99044	8.88157	9.54234	8.49608	9.15112	9.66066	10.3599	10.4144	9.81031	10.671	10.374	HG18
AK095291	SGOL2	1.87503	0.0154202	0.225117	chr2	201099124	201153636	151246	shugoshin-like 2 (S. pombe)	8.06696	7.40645	5.95761	8.31414	6.48527	6.95352	7.72393	8.40885	8.77687	7.98991	8.52584	8.33042	HG18
BC059370	GLS2	1.87418	0.0322966	0.241306	chr12	55165490	55168420	27165	" glutaminase 2 (liver, mitochondrial)"	6.15707	6.33259	7.08335	5.69251	5.96988	6.89116	7.21367	7.20895	7.84356	5.93272	7.21077	7.90998	HG18
M76558	CACNA1D	1.87237	0.0363046	0.244821	chr3	53503722	53821112	776	" calcium channel, voltage-dependent, L type, alpha 1D subunit"	3.41258	4.27219	3.1948	3.56239	4.22623	3.94169	4.20842	4.35938	5.65343	3.96041	5.27001	3.9724	HG18
NM_001039499	PART1	1.87196	0.0183159	0.228545	chr5	59819515	59822848	25859	prostate androgen-regulated transcript 1	4.72582	6.30716	4.64034	5.12607	5.48417	5.0385	6.13342	6.08904	6.14181	5.66124	6.04154	7.01988	HG18
BC027867	SLAMF7	1.87056	0.0227892	0.233282	chr1	158975704	158991228	57823	SLAM family member 7	12.0313	11.4964	11.9249	12.589	11.0956	11.0339	11.6034	12.565	13.5667	12.5417	13.0449	12.0802	HG18
BC017898	P2RY12	1.87001	0.00500687	0.201935	chr3	152538176	152585234	64805	" purinergic receptor P2Y, G-protein coupled, 12"	7.13271	5.88442	6.91059	5.96923	5.41036	5.64722	7.00531	7.74093	7.68279	6.57939	7.37293	6.30419	HG18
BC093782	NDOR1	1.86665	0.0142341	0.222267	chr9	139220022	139230718	27158	NADPH dependent diflavin oxidoreductase 1	4.53136	5.82679	5.59954	4.94318	6.23036	6.07461	6.67248	6.49694	6.34807	5.77937	6.59441	7.10502	HG18
NM_016059	PPIL1	1.86573	0.00871715	0.208961	chr6	36930582	36950747	51645	peptidylprolyl isomerase (cyclophilin)-like 1	9.81446	9.95617	8.95233	10.1282	8.76599	9.02246	10.0605	10.675	10.9708	9.84996	10.4314	10.3602	HG18
AK022251	QRSL1	1.86497	0.00650943	0.20537	chr6	107184181	107208391	55278	glutaminyl-tRNA synthase (glutamine-hydrolyzing)-like 1	9.89214	10.6506	10.0395	10.699	9.64653	10.1128	11.3652	11.4085	11.144	10.508	10.5119	11.4804	HG18
AJ225895	COLQ	1.86397	0.010972	0.214133	chr3	15467781	15538255	8292	collagen-like tail subunit (single strand of homotrimer) of asymmetric acetylcholinesterase	6.02665	6.21623	6.65654	5.3617	6.46517	6.33536	7.32249	6.78285	7.17273	6.15796	7.57913	7.34782	HG18
NM_017593	BMP2K	1.86347	0.000410886	0.119377	chr4	79916555	80019618	55589	BMP2 inducible kinase	10.7355	10.5388	10.8625	10.5032	10.6749	10.2631	11.3714	11.4449	11.0688	11.1576	11.7469	12.0199	HG18
NM_001030312	CERKL	1.86343	0.0285462	0.236826	chr2	182111155	182229978	375298	ceramide kinase-like	9.94954	9.03043	9.21444	11.4566	9.57699	9.20692	10.1365	10.784	11.3166	11.382	10.9023	10.7	HG18
AY358171	TREML2	1.86119	0.00941849	0.21143	chr6	41267966	41276903	79865	triggering receptor expressed on myeloid cells-like 2	5.8947	6.35916	5.81644	6.5497	5.51381	5.65682	6.64561	7.40664	6.28162	6.52184	6.52634	7.57017	HG18
NM_007162	TFEB	1.86096	0.00130678	0.171868	chr6	41759693	41810776	7942	transcription factor EB	10.011	10.1821	9.25805	9.97975	9.57669	9.91921	10.5965	10.7833	10.6371	10.6424	10.9722	10.8242	HG18
NM_057735	CCNE2	1.85847	0.00215748	0.179658	chr8	95961627	95976660	9134	cyclin E2	8.79374	9.1962	8.44394	8.87248	8.2283	8.95037	9.93815	9.62972	9.59257	8.94783	9.73025	9.99632	HG18
NM_005410	SEPP1	1.85787	0.00172407	0.179658	chr5	42835738	42847781	6414	" selenoprotein P, plasma, 1"	6.29136	6.54947	5.96338	5.80082	5.81574	5.53713	6.88339	6.82213	7.20449	6.27684	6.62568	7.45083	HG18
NM_007174	CIT	1.85639	0.0326286	0.241701	chr12	118607980	118799475	11113	" citron (rho-interacting, serine/threonine kinase 21)"	5.82468	6.48137	4.15079	6.30551	5.3262	5.93029	6.57882	6.35342	7.07232	6.35494	7.24295	6.5438	HG18
NM_138426	GLCCI1	1.85595	0.00134141	0.173973	chr7	7974947	8093498	113263	glucocorticoid induced transcript 1	12.0248	11.9254	11.5019	12.5041	11.7193	11.7704	12.814	12.6603	12.7916	12.6442	12.841	13.1915	HG18
NM_152713	STT3A	1.85455	0.0286469	0.236826	chr11	124967966	124996168	3703	" STT3, subunit of the oligosaccharyltransferase complex, homolog A (S. cerevisiae)"	9.9028	9.55914	7.62566	10.0853	8.36085	8.83263	9.07001	10.4566	10.7438	9.39705	10.6394	10.0821	HG18
BC011238	PSD3	1.85409	0.0244825	0.233668	chr8	18429092	18431056	23362	pleckstrin and Sec7 domain containing 3	6.64675	7.55664	5.72384	6.14331	6.21558	5.51256	7.67825	7.10733	7.00606	6.36909	7.19476	8.15939	HG18
NM_152542	PPM1K	1.85279	0.00271665	0.181782	chr4	89402040	89424771	152926	protein phosphatase 1K (PP2C domain containing)	11.9733	12.0763	11.0666	11.1557	11.5732	11.7905	12.5425	12.982	12.4517	11.7294	12.3881	12.8623	HG18
NM_004823	KCNK6	1.85276	0.0372098	0.245736	chr19	43502321	43511494	9424	" potassium channel, subfamily K, member 6"	9.43493	9.00583	6.42519	9.33154	8.0506	8.28574	8.31266	9.66956	9.88957	9.04579	10.4061	9.43221	HG18
BC018658	REEP3	1.85123	0.00905134	0.20997	chr10	65053173	65054339	221035	receptor accessory protein 3	10.6881	10.2658	9.96023	10.9711	9.24656	9.79202	11.8577	11.0622	10.6034	11.2295	11.1638	10.6062	HG18
NM_002888	RARRES1	1.84917	0.0195133	0.230912	chr3	159905133	159932969	5918	retinoic acid receptor responder (tazarotene induced) 1	4.65035	5.31764	3.74651	4.82812	4.12911	4.62405	5.62137	5.81454	5.34423	4.55917	6.21964	4.96619	HG18
AK022439	PGAP1	1.84838	0.0342312	0.243174	chr2	197420444	197499699	80055	GPI deacylase	5.64267	6.87737	7.38944	6.21035	5.50888	6.47731	7.14825	7.8256	7.76496	6.66256	7.71872	6.74292	HG18
BC045552	FGD4	1.84488	0.0248168	0.233668	chr12	32546370	32683130	121512	" FYVE, RhoGEF and PH domain containing 4"	8.97069	8.50469	5.79455	6.86385	8.06136	8.10618	8.61189	9.12253	8.72864	7.85194	9.46448	9.23792	HG18
AF111344	CASP10	1.84482	0.0100563	0.213085	chr2	201758745	201790709	843	" caspase 10, apoptosis-related cysteine peptidase"	8.18044	7.94933	6.50428	8.14424	7.7367	7.17667	8.06459	8.70501	8.29032	8.19291	9.13554	8.93013	HG18
NM_152869	RGN	1.8426	0.00407987	0.192992	chrX	46822718	46837656	9104	regucalcin (senescence marker protein-30)	5.87256	5.31867	4.36234	5.74332	5.16313	5.128	6.25465	5.93259	6.3367	5.33202	6.40834	6.71533	HG18
BC093826	BCL2L10	1.84174	0.0287046	0.236826	chr15	50189238	50192257	10017	BCL2-like 10 (apoptosis facilitator)	9.60719	9.44699	9.04284	9.33878	9.73346	9.356	9.92421	10.9786	10.8193	9.7197	10.5747	8.95385	HG18
NM_032336	SLD5	1.84129	0.0105338	0.214133	chr8	41505902	41519068	84296	SLD5 homolog	9.2617	9.44364	9.16146	9.19083	9.18214	10.076	10.1579	10.4966	10.3375	9.1235	10.6817	10.5684	HG18
NM_020183	ARNTL2	1.84016	0.0107572	0.214133	chr12	27377254	27464733	56938	aryl hydrocarbon receptor nuclear translocator-like 2	7.26114	7.79455	6.66374	7.43067	7.33178	7.69607	7.54553	8.3611	8.42274	7.52275	8.73631	8.65735	HG18
BC101726	TMEM30B	1.83799	0.0533776	0.261331	chr14	60816484	60817664	161291	transmembrane protein 30B	3.72849	4.05665	4.39432	4.80781	4.43883	4.06358	4.41376	4.74803	4.43276	4.79578	5.02512	6.41875	HG18
BC065272	VANGL1	1.83743	0.037998	0.246344	chr1	115986119	116035547	81839	" vang-like 1 (van gogh, Drosophila)"	6.99788	7.77634	7.02325	6.96243	5.30511	6.47946	7.39552	7.68524	8.19328	6.67961	8.34322	7.95577	HG18
NM_148957	TNFRSF19	1.83701	0.0309907	0.239388	chr13	23042722	23148232	55504	" tumor necrosis factor receptor superfamily, member 19"	7.22959	6.26197	4.91331	5.35855	5.61121	4.74909	5.98697	6.43225	6.3246	4.86681	7.65704	7.81797	HG18
NM_017744	ST7L	1.83687	0.028433	0.236679	chr1	112867662	112963563	54879	suppression of tumorigenicity 7 like	7.75165	7.41399	4.78308	7.4678	6.58947	6.95978	7.58011	8.06101	8.25097	7.58362	8.10205	8.02675	HG18
AK001324	MLSTD1	1.83521	0.00390613	0.191795	chr12	29193498	29378272	55711	male sterility domain containing 1	7.0751	8.05761	8.21807	7.94453	7.37638	7.66693	8.32869	8.86328	8.69682	7.92925	8.97866	8.85324	HG18
NM_007294	BRCA1	1.83496	0.0108938	0.214133	chr17	38449839	38530994	672	" breast cancer 1, early onset"	8.92636	8.88648	7.40983	9.0423	7.83051	8.2729	8.74489	9.64331	9.50228	9.04467	9.57521	9.60924	HG18
NM_000414	HSD17B4	1.83455	0.00467664	0.19887	chr5	118816121	118905923	3295	hydroxysteroid (17-beta) dehydrogenase 4	11.6711	11.5393	10.7292	12.0988	11.5839	11.5233	12.484	12.5684	12.2348	12.5838	11.8209	12.8249	HG18
NM_005132	REC8L1	1.83346	0.00596439	0.203481	chr14	23711073	23719302	9985	REC8-like 1 (yeast)	8.24796	8.42174	7.67474	8.21036	7.84437	7.28584	8.14779	9.21106	8.68962	8.29971	9.45282	8.98358	HG18
NM_001033551	TOM1L2	1.83021	0.0494196	0.25827	chr17	17690863	17816449	146691	target of myb1-like 2 (chicken)	4.35752	5.92317	3.8112	5.00202	5.42979	4.97285	5.93672	6.21336	5.33323	4.9228	5.98407	6.6422	HG18
NM_007199	IRAK3	1.82802	0.0450658	0.254285	chr12	64869283	64928652	11213	interleukin-1 receptor-associated kinase 3	6.30243	7.74077	6.64126	6.26059	7.62737	8.22924	7.98576	8.05116	7.96577	7.85439	7.85449	9.06701	HG18
BC090938	IGHG1	1.82716	0.0228117	0.233282	chr14	105278728	106084496	3500	immunoglobulin heavy constant gamma 1 (G1m marker)	12.4587	11.5867	11.9554	13.0756	10.793	11.1544	12.0939	12.8535	12.5021	13.7143	12.8416	12.9635	HG18
NM_003712	PPAP2C	1.82561	0.0431406	0.251866	chr19	232042	242435	8612	phosphatidic acid phosphatase type 2C	8.24453	7.41908	7.28808	7.62656	8.64857	8.20181	8.33004	9.18245	7.43614	8.37756	9.88435	8.74369	HG18
NM_006296	VRK2	1.82454	0.00030948	0.115281	chr2	58127223	58240510	7444	vaccinia related kinase 2	10.854	10.5262	9.84067	9.74751	9.67811	9.75399	10.7293	11.4705	11.1216	10.7914	11.014	10.7939	HG18
NM_003020	SCG5	1.82378	0.0373486	0.245736	chr15	30721251	30776590	6447	secretogranin V (7B2 protein)	6.64932	6.45095	4.80373	6.1563	5.12987	5.58849	5.64333	6.92152	6.80555	5.35256	7.6965	7.16889	HG18
NM_018279	TMEM19	1.82369	0.00209125	0.179658	chr12	70366144	70383254	55266	transmembrane protein 19	9.90163	9.76769	8.89731	9.45575	9.66127	10.0093	10.1277	10.9131	10.5393	10.0635	10.5936	10.7227	HG18
AY048775	MANEA	1.82115	0.02964	0.237566	chr6	96132139	96141973	79694	" mannosidase, endo-alpha"	8.35041	8.73783	7.67496	9.33042	7.43644	7.51148	8.58218	9.23066	9.95266	8.69043	9.45205	8.89396	HG18
AK131517	CREB3L2	1.82039	0.00543739	0.202349	chr7	137219552	137337353	64764	cAMP responsive element binding protein 3-like 2	9.67178	9.67382	9.41281	9.43146	9.68581	9.28691	10.4757	10.1544	9.83664	9.88632	10.2508	11.2662	HG18
NM_002875	RAD51	1.81936	0.0138372	0.220969	chr15	38774660	38811646	5888	" RAD51 homolog (RecA homolog, E. coli) (S. cerevisiae)"	9.19932	9.37882	8.26217	9.57446	8.59385	8.75813	9.07473	9.71586	10.4386	9.21118	10.3174	10.0775	HG18
NM_138329	NALP6	1.81746	0.0411193	0.249345	chr11	268569	275304	171389	" NACHT, leucine rich repeat and PYD containing 6"	2.96652	4.97008	4.26149	5.20221	4.20397	4.33354	6.22531	4.78968	4.49882	5.14679	5.58383	5.11274	HG18
NM_001953	ECGF1	1.81377	0.0284321	0.236679	chr22	49311046	49315321	1890	endothelial cell growth factor 1 (platelet-derived)	10.8416	11.0062	9.87319	10.6452	11.4511	10.9774	10.6543	11.4889	12.4809	12.1843	11.6003	11.252	HG18
BC007846	FADS1	1.81102	0.046256	0.255404	chr11	61325946	61340828	3992	fatty acid desaturase 1	7.3695	8.62673	9.42185	7.20246	7.46213	8.33573	9.46628	8.84627	8.97964	8.38191	9.45486	9.49365	HG18
BC029146	AMDHD1	1.80868	0.00586936	0.203481	chr12	94861265	94886499	144193	amidohydrolase domain containing 1	7.16633	7.50678	7.01539	7.70251	7.52237	6.66011	8.1424	8.24637	8.33289	7.47869	8.67785	7.77051	HG18
NM_203494	USP50	1.80633	0.00438008	0.195914	chr15	48580257	48626014	373509	ubiquitin specific peptidase 50	6.59098	6.74833	6.63225	6.80571	6.31124	5.87613	7.3059	7.65538	7.47093	6.8787	6.71113	7.90347	HG18
NM_030641	APOL6	1.80592	0.0401318	0.249146	chr22	34374369	34388903	80830	" apolipoprotein L, 6"	9.18488	9.99682	9.77871	9.26145	9.06596	9.53649	9.60265	10.8057	10.2557	11.2105	10.1354	9.26521	HG18
NM_001010908	C1QL3	1.80569	0.0284051	0.236664	chr10	16595747	16604010	389941	" complement component 1, q subcomponent-like 3"	8.22826	8.2019	8.05027	8.90567	7.31995	7.12752	8.12665	8.28224	8.93271	9.69056	8.54907	9.40616	HG18
NM_018696	ELAC1	1.80109	0.00205074	0.179658	chr18	46748384	46768488	55520	elaC homolog 1 (E. coli)	9.41034	9.68057	9.33465	9.64895	8.81219	8.95084	10.374	10.2615	9.91132	10.1166	9.94303	10.4525	HG18
NM_006573	TNFSF13B	1.80073	0.0224475	0.233242	chr13	107719977	107757366	10673	" tumor necrosis factor (ligand) superfamily, member 13b"	7.15041	7.80519	6.33635	7.6131	7.07147	7.68053	8.04789	8.26793	8.35176	7.40707	7.74053	8.92212	HG18
BC019341	SEC24A	1.79918	0.0102229	0.213591	chr5	134012412	134057286	10802	" SEC24 related gene family, member A (S. cerevisiae)"	6.19639	6.21934	5.11769	6.43198	5.3621	5.88666	6.37195	6.74305	6.72871	6.18246	7.5879	6.68975	HG18
NM_005263	GFI1	1.79899	0.0459781	0.255149	chr1	92712908	92725021	2672	growth factor independent 1	4.50039	5.52224	7.18462	6.16106	6.88044	5.52413	6.75727	6.945	7.51104	6.55364	7.56959	6.79275	HG18
NM_001008749	RAB19B	1.79884	0.0509282	0.259684	chr7	139753915	139772419	401409	GTP-binding protein RAB19B	5.19719	4.53794	4.34646	3.92429	5.65853	5.69162	6.4287	6.29462	5.25855	4.60292	5.2112	6.51167	HG18
AK057365	TLOC1	1.79514	0.0188012	0.22976	chr3	171196951	171198853	7095	translocation protein 1	9.15264	9.05811	7.69335	9.41557	7.47692	8.03444	9.32974	9.89407	9.50637	9.55967	8.88651	9.67303	HG18
NM_030782	CRR9	1.79335	0.0057802	0.203042	chr5	1370998	1398002	81037	cisplatin resistance related protein CRR9p	11.7458	11.6223	10.678	11.7129	11.0125	11.0731	11.6027	12.3343	12.5816	11.42	12.6986	12.1509	HG18
NM_006074	TRIM22	1.79248	0.000258542	0.112393	chr11	5667663	5688669	10346	tripartite motif-containing 22	12.9624	13.1159	13.3428	13.0849	12.7421	12.7318	13.6439	13.8267	13.8645	14.0447	13.6236	14.0636	HG18
BC020580	CDK5R1	1.79084	0.024545	0.233668	chr17	27838268	27841816	8851	" cyclin-dependent kinase 5, regulatory subunit 1 (p35)"	9.94323	10.4616	10.0738	9.10025	10.5993	10.4065	11.7347	10.5745	10.64	11.1897	11.1704	10.2772	HG18
BC069368	CAV3	1.7905	0.023665	0.233668	chr3	8750512	8762696	859	caveolin 3	4.87491	4.95473	4.77415	5.92717	4.4185	5.01725	5.17372	5.68206	5.73516	5.85568	6.87673	5.52837	HG18
BC037273	OGN	1.79039	0.0053785	0.202349	chr9	94186073	94205574	4969	" osteoglycin (osteoinductive factor, mimecan)"	5.42852	5.62833	5.47684	4.87888	4.85462	5.71327	6.03279	6.82532	5.58856	5.86451	6.06108	6.52022	HG18
NM_015035	ZHX3	1.78982	0.0282379	0.236261	chr20	39240502	39362153	23051	zinc fingers and homeoboxes 3	9.19049	10.0819	9.02933	8.60222	9.54702	10.1157	10.9501	10.5137	10.0439	9.65573	9.84893	10.745	HG18
NM_004502	HOXB7	1.78751	0.00974136	0.212689	chr17	44039592	44043378	3217	homeobox B7	10.5231	9.82101	9.01279	10.1344	8.5367	9.84328	10.223	11.1934	11.0496	9.86167	10.6692	10.3107	HG18
BC034614	BOC	1.78748	0.0206193	0.232893	chr3	114417887	114453128	91653	Boc homolog (mouse)	3.77968	4.09908	4.12852	4.88744	3.18631	3.76668	5.06831	5.4384	4.46012	4.71483	5.18823	4.1943	HG18
NM_004153	ORC1L	1.78732	0.0111168	0.214459	chr1	52611088	52642719	4998	" origin recognition complex, subunit 1-like (yeast)"	6.55067	7.22196	6.54727	7.25965	6.62591	6.50719	7.20077	7.0302	8.0721	7.13922	8.22761	7.82572	HG18
NM_006889	CD86	1.78665	0.0100503	0.213085	chr3	123279439	123322673	942	CD86 molecule	11.5789	11.3951	10.0438	11.1795	11.2073	11.3943	11.8888	12.4595	12.2829	11.5624	12.4103	11.2676	HG18
AY172950	MGLL	1.78435	0.0497604	0.25829	chr3	128893652	128937890	11343	monoglyceride lipase	9.20162	9.38647	8.16146	9.48437	8.19955	9.54104	8.70173	9.35471	10.4939	9.56891	10.7869	9.72841	HG18
NM_146421	GSTM1	1.78412	0.0274296	0.234778	chr1	110031964	110037890	2944	glutathione S-transferase M1	10.6291	5.82281	8.31096	5.31284	5.15547	5.78792	9.99432	5.55685	9.52821	9.61071	5.75795	10.0832	HG18
NM_002915	RFC3	1.7827	0.00857737	0.208621	chr13	33290233	33309644	5983	" replication factor C (activator 1) 3, 38kDa"	8.13712	8.05877	7.60389	8.01018	7.17445	7.39722	8.20126	8.50584	8.79905	7.51822	9.06775	9.01807	HG18
NM_001031707	OGFOD1	1.78216	0.00547225	0.202349	chr16	55042953	55068211	55239	2-oxoglutarate and iron-dependent oxygenase domain containing 1	9.09298	9.23844	8.5259	9.14064	7.99216	8.4293	9.50607	10.1369	9.654	9.36986	9.39238	9.62248	HG18
BC000976	SAPS2	1.78187	0.0084562	0.20854	chr22	49157366	49229685	9701	" SAPS domain family, member 2"	8.81837	9.00107	7.26589	7.82724	8.03737	8.15246	9.07912	9.22975	8.91515	8.39411	9.46172	9.46333	HG18
NM_003628	PKP4	1.78176	0.00309945	0.186204	chr2	159021721	159246187	8502	plakophilin 4	7.15971	7.29132	6.65882	6.75772	7.50415	6.65394	7.89456	7.97603	7.87983	7.71317	7.92004	7.85968	HG18
BC020220	TNFSF10	1.78148	0.0326494	0.241701	chr3	173706162	173723939	8743	" tumor necrosis factor (ligand) superfamily, member 10"	12.6308	12.4944	10.2722	12.5861	12.2083	11.9674	12.2179	13.4111	13.4907	13.2013	12.7661	12.7201	HG18
BC059947	CSAG1	1.77995	0.0179432	0.228278	chrX	151653912	151660167	158511	chondrosarcoma associated gene 1	6.07764	5.7903	6.28498	6.35422	5.55337	5.90253	6.27412	7.13994	7.55834	6.62225	5.79832	7.04561	HG18
NM_022034	CUZD1	1.77955	6.28939e-05	0.0627652	chr10	124581660	124600299	50624	CUB and zona pellucida-like domains 1	9.68709	8.93084	8.78249	8.67626	8.95043	8.9718	9.63016	10.0074	10.2143	9.64798	10.0806	9.50388	HG18
BC011353	LPL	1.77937	0.00617992	0.204569	chr8	19841170	19867912	4023	lipoprotein lipase	5.28749	4.6813	4.3376	4.41907	4.6983	4.35872	4.99827	4.75439	5.68657	4.89187	6.19445	5.87076	HG18
NM_017437	CPSF2	1.77739	0.00575602	0.203042	chr14	91658081	91700296	53981	" cleavage and polyadenylation specific factor 2, 100kDa"	9.41037	9.66828	8.85913	9.88977	8.82048	8.99686	10.0787	10.0211	10.1935	10.581	9.81493	10.1735	HG18
BC030059	RGS5	1.77712	0.028553	0.236826	chr1	161382667	161439312	8490	regulator of G-protein signalling 5	5.66392	7.29402	6.6568	6.20044	5.76455	6.19082	7.19016	7.01678	7.803	6.53738	7.70634	6.71195	HG18
NM_000916	OXTR	1.77662	0.0167777	0.22741	chr3	8767093	8786300	5021	oxytocin receptor	5.00715	5.64638	4.8041	5.60289	5.14665	5.52209	5.22617	6.6035	6.44143	5.45979	6.3883	6.27268	HG18
NM_144997	FLCN	1.77599	0.0085889	0.208621	chr17	17056250	17081221	201163	folliculin	8.49962	8.38023	6.50579	6.94482	6.89264	7.21111	8.9726	8.74232	8.09532	7.53924	8.20299	8.65868	HG18
NM_001039888	ANKRD34	1.77464	0.0519885	0.260471	chr1	144181864	144187004	284615	ankyrin repeat domain 34	6.94868	6.74524	4.12916	6.87422	6.4672	5.76759	5.90772	7.89325	7.52935	6.59576	7.42747	7.23984	HG18
NM_017549	EPDR1	1.7741	0.0513076	0.260024	chr7	37926687	37958068	54749	ependymin related protein 1 (zebrafish)	4.49284	4.37836	5.71316	4.43463	5.10876	4.78543	5.46138	5.85813	5.66189	4.36455	5.54741	6.61997	HG18
NM_005767	P2RY5	1.77323	0.0080891	0.206645	chr13	47883274	47887947	10161	" purinergic receptor P2Y, G-protein coupled, 5"	8.40298	9.44347	9.39194	8.94721	9.47891	9.64097	10.7377	10.3179	9.93275	9.50487	9.64533	10.0951	HG18
BC033906	GPR180	1.77025	0.00572497	0.203042	chr13	94052132	94079537	160897	G protein-coupled receptor 180	7.20681	7.25219	5.81428	6.68847	6.01619	6.3924	7.16193	7.92859	7.66936	7.07071	7.58344	7.32407	HG18
NM_015947	ASCC1	1.76896	2.4619e-05	0.0443467	chr10	73526283	73645700	51008	activating signal cointegrator 1 complex subunit 1	10.7696	10.8477	10.4101	10.5912	10.4243	10.5679	11.3995	11.5443	11.5062	11.0309	11.3908	11.6554	HG18
NM_021629	GNB4	1.76619	0.000862423	0.146557	chr3	180599695	180652065	59345	" guanine nucleotide binding protein (G protein), beta polypeptide 4"	9.60089	9.33259	9.5314	9.19324	8.8987	9.67171	10.4896	10.5061	10.1232	9.61938	9.98775	10.3722	HG18
BX640829	PEO1	1.76507	0.0120248	0.215764	chr10	102737301	102744148	56652	progressive external ophthalmoplegia 1	10.8072	10.7287	10.6356	10.9977	9.41552	10.0632	11.5063	11.3659	11.2706	11.0386	11.3876	11.4854	HG18
NM_206923	YY2	1.76505	0.00399685	0.191795	chrX	21784523	21785642	404281	YY2 transcription factor	6.30899	7.78043	7.23354	7.38684	7.29202	7.71533	8.48532	7.64031	7.9196	8.04362	8.05236	8.66982	HG18
NM_022899	ACTR8	1.765	0.00161142	0.177669	chr3	53876194	53891227	93973	ARP8 actin-related protein 8 homolog (yeast)	7.84955	7.48375	6.73004	7.20541	7.07174	6.48036	7.64743	8.53796	8.24232	7.36693	8.00186	8.07406	HG18
NM_003012	SFRP1	1.76366	0.0150076	0.224887	chr8	41238634	41286137	6422	secreted frizzled-related protein 1	3.52856	3.6698	3.34129	3.54067	3.52114	3.18861	3.60476	4.05867	3.87289	4.63389	3.74583	5.16192	HG18
NM_005927	MFAP3	1.76349	0.00356751	0.189737	chr5	153398751	153414786	4238	microfibrillar-associated protein 3	5.07735	5.03344	5.14831	5.76526	5.20402	4.72833	6.12721	5.83645	5.89739	5.34436	6.41699	6.22455	HG18
BC021892	SCARB2	1.7633	0.00318641	0.186607	chr4	77301630	77353742	950	" scavenger receptor class B, member 2"	8.9175	8.76389	7.80934	8.24816	8.58735	8.26974	8.76662	8.97591	9.90178	8.75001	9.58659	9.4055	HG18
BC036444	CPEB3	1.761	0.0122025	0.215764	chr10	93799369	94040824	22849	cytoplasmic polyadenylation element binding protein 3	8.43129	8.28723	6.07525	7.1956	7.12566	7.3769	8.31813	8.36621	8.40824	8.44468	8.84012	8.11871	HG18
NM_001018053	PFKFB2	1.76066	0.0117151	0.215644	chr1	205293242	205320991	5208	" 6-phosphofructo-2-kinase/fructose-2,6-biphosphatase 2"	7.66404	7.8513	6.63597	6.71769	7.46398	7.87618	8.18613	7.89672	7.96207	8.44695	7.9559	8.88396	HG18
BC060770	SUSD1	1.76024	0.00550515	0.202349	chr9	113843182	113977368	64420	sushi domain containing 1	8.62854	8.32673	8.04519	7.30639	8.34737	8.1161	9.07468	9.20527	8.54893	8.09139	9.16538	9.48411	HG18
NM_178229	IQGAP3	1.76011	0.0514494	0.260211	chr1	154761820	154809020	128239	IQ motif containing GTPase activating protein 3	4.80463	5.05615	4.76278	5.09832	5.70349	5.05865	4.87159	5.90357	6.14065	5.16246	6.93887	5.58537	HG18
NM_003063	SLN	1.7601	0.005166	0.202349	chr11	107083318	107087992	6588	sarcolipin	5.89624	5.00109	5.57802	5.02842	5.08703	4.24955	5.73773	5.56449	6.4466	5.40861	6.73579	5.88408	HG18
NM_002199	IRF2	1.75956	0.00612435	0.204569	chr4	185545908	185632697	3660	interferon regulatory factor 2	9.15134	8.64211	7.44777	8.89616	7.86041	8.30293	8.98688	9.58387	9.3095	9.28843	9.18189	9.44756	HG18
AK097574	ATXN7L1	1.7586	0.019299	0.230406	chr7	105035326	105304180	57485	ataxin 7-like 1	8.10927	8.39907	6.43003	7.51442	7.72329	7.92916	9.0396	8.62552	8.49339	7.79776	8.63808	8.8145	HG18
BC050659	PEG10	1.75768	0.0467401	0.255641	chr7	94123640	94131800	23089	paternally expressed 10	6.08605	5.9921	5.88497	6.5529	5.14637	6.62768	7.15023	7.05895	5.86063	6.38942	6.3765	7.88162	HG18
BC012482	GNS	1.75734	0.0218888	0.232965	chr12	63396453	63439454	2799	glucosamine (N-acetyl)-6-sulfatase (Sanfilippo disease IIID)	6.70124	6.9006	5.25173	6.53706	6.51313	6.77417	6.69864	7.36479	7.8046	6.70976	7.87681	7.16837	HG18
BC043351	JRK	1.75285	0.0469997	0.255915	chr8	143741834	143744942	8629	jerky homolog (mouse)	6.8763	7.61328	4.88927	6.90291	6.81636	6.56635	7.26776	7.68102	7.81791	6.7163	7.86555	7.97259	HG18
BC020737	PIGK	1.75281	0.019756	0.231685	chr1	77330502	77457699	10026	" phosphatidylinositol glycan, class K"	9.31059	9.3539	8.06199	9.01781	8.70411	8.83823	9.4544	9.96918	10.3287	8.39453	9.98881	9.693	HG18
BC111989	CRIM1	1.75167	0.0275881	0.235074	chr2	36436902	36629387	51232	cysteine rich transmembrane BMP regulator 1 (chordin-like)	8.63961	9.33302	8.83587	9.46181	8.06647	8.28249	9.05254	9.30726	9.49987	10.4241	9.20742	10.0019	HG18
NM_005533	IFI35	1.75116	0.00634737	0.20537	chr17	38412350	38419999	3430	interferon-induced protein 35	12.0163	12.1611	11.3422	12.1027	12.0649	11.7995	11.8462	13.2751	12.9338	12.542	12.9485	12.5459	HG18
NM_018685	ANLN	1.74994	0.0381519	0.246446	chr7	36395956	36459925	54443	" anillin, actin binding protein (scraps homolog, Drosophila)"	6.54574	5.4705	5.52464	6.49272	5.17416	5.74498	5.36847	6.36226	7.10088	5.72128	7.59658	7.01231	HG18
BC039894	GCLC	1.74764	0.00335013	0.187412	chr6	53470100	53517470	2729	" glutamate-cysteine ligase, catalytic subunit"	9.6855	9.64152	9.0244	9.63083	9.02466	9.49506	9.79085	10.0562	10.2006	10.735	10.708	9.63951	HG18
BC047771	DPAGT1	1.74693	0.0136884	0.220674	chr11	118472430	118477745	1798	dolichyl-phosphate (UDP-N-acetylglucosamine) N-acetylglucosaminephosphotransferase 1 (GlcNAc-1-P transferase)	10.6961	11.0904	9.92603	10.8083	9.63954	9.99684	11.1036	11.6902	11.3755	10.4476	11.5059	11.1363	HG18
NM_007107	SSR3	1.74618	0.0131762	0.21932	chr3	157741236	157755629	6747	" signal sequence receptor, gamma (translocon-associated protein gamma)"	9.398	9.52408	9.12639	8.85985	8.42347	8.9218	9.6929	10.2671	10.3105	8.68769	10.1692	9.65045	HG18
NM_021219	JAM2	1.74599	0.0485815	0.257242	chr21	25933459	26009106	58494	junctional adhesion molecule 2	9.26011	7.64848	6.9255	8.75173	9.47932	9.19362	9.45043	9.29239	9.21943	8.65219	9.60485	10.5986	HG18
BC008037	PACSIN2	1.74592	0.0147705	0.22367	chr22	41596882	41672991	11252	protein kinase C and casein kinase substrate in neurons 2	9.71511	9.56862	9.25722	8.67332	8.98039	9.44096	10.0764	10.5276	9.80605	8.8218	10.6329	10.2025	HG18
NM_017882	CLN6	1.74572	0.0271666	0.234663	chr15	66286383	66309079	54982	" ceroid-lipofuscinosis, neuronal 6, late infantile, variant"	8.6201	8.29891	7.17442	8.5799	7.18348	8.09514	7.96923	8.24968	9.46511	8.22198	9.54812	9.17744	HG18
NM_020354	ENTPD7	1.74438	0.0472996	0.256001	chr10	101409252	101455454	57089	ectonucleoside triphosphate diphosphohydrolase 7	6.46926	7.21533	4.96475	7.42921	5.45308	6.54849	7.03267	7.6779	7.49678	7.07417	7.50949	7.4537	HG18
BC068559	VPS39	1.74225	0.00795229	0.206361	chr15	40239788	40287785	23339	vacuolar protein sorting 39 (yeast)	7.34675	7.72891	6.42372	7.11447	7.07083	7.5175	7.5421	7.98982	7.87258	7.80142	8.56598	8.3249	HG18
NM_014050	MRPL42	1.74148	0.000928445	0.149511	chr12	92385400	92420563	28977	mitochondrial ribosomal protein L42	11.0062	10.9806	10.2816	10.7087	10.1405	10.2902	11.0295	11.6608	11.5429	11.3477	11.3939	11.4095	HG18
BC011635	SETMAR	1.74109	0.0181383	0.228278	chr3	4320061	4331085	6419	SET domain and mariner transposase fusion gene	5.1748	6.5868	5.95986	5.62364	5.61859	6.01886	5.88363	7.03301	7.00169	6.116	6.73469	7.01005	HG18
NM_012400	PLA2G2D	1.74028	0.0229612	0.233282	chr1	20311018	20318595	26279	" phospholipase A2, group IID"	8.19144	8.442	7.17342	8.8829	7.72846	7.72994	8.65074	9.69616	8.69297	8.40677	9.13905	8.55751	HG18
AK090975	ITM2C	1.73945	0.00326233	0.186607	chr2	231437889	231452206	81618	integral membrane protein 2C	12.8669	12.9845	12.3368	12.8514	11.9351	12.4477	13.1133	13.1895	13.6823	12.8994	13.6913	13.6943	HG18
NM_153343	ENPP6	1.73927	0.0208356	0.232893	chr4	185246852	185376013	133121	ectonucleotide pyrophosphatase/phosphodiesterase 6	5.1071	4.0714	3.98149	3.85618	3.34922	3.46548	3.84821	4.77271	5.35005	4.33155	5.94619	3.85482	HG18
NM_003889	NR1I2	1.73902	0.0490567	0.257629	chr3	120982020	121020022	8856	" nuclear receptor subfamily 1, group I, member 2"	8.16828	8.10896	5.48401	7.74659	7.93321	7.73355	7.88694	9.01994	8.75448	7.65841	8.63449	8.78037	HG18
NM_001010893	SLC10A5	1.73856	0.00971344	0.212689	chr8	82768445	82769762	347051	" solute carrier family 10 (sodium/bile acid cotransporter family), member 5"	4.11917	3.92212	3.93073	3.34173	3.51545	3.60058	4.04735	5.57105	4.04735	4.18848	4.49813	4.33908	HG18
BC006121	AMID	1.738	0.0273001	0.234663	chr10	71543741	71553862	84883	apoptosis-inducing factor (AIF)-like mitochondrion-associated inducer of death	9.99831	10.4958	8.81549	10.3566	10.0716	9.84148	10.0174	10.867	11.4217	10.284	11.0045	10.8651	HG18
NM_000022	ADA	1.73505	0.0277845	0.235421	chr20	42681576	42713790	100	adenosine deaminase	10.5944	10.5172	11.3086	11.167	11.1394	11.1437	10.9317	11.842	12.5799	11.2038	12.1231	11.4963	HG18
NM_014875	KIF14	1.73499	0.0471407	0.256001	chr1	198787929	198856485	9928	kinesin family member 14	6.93078	6.34755	5.87594	8.13072	6.18778	6.37124	6.62304	7.50554	8.32201	6.77227	8.19927	7.69839	HG18
AF297866	CLSPN	1.73487	0.0485879	0.257242	chr1	35958406	36008138	63967	claspin homolog (Xenopus laevis)	6.59793	6.94002	6.76963	7.72857	7.12884	6.8923	6.58095	7.94615	8.27804	7.2149	8.48245	7.83436	HG18
BC069493	CACNG1	1.73317	0.0045977	0.19887	chr17	62471190	62482897	786	" calcium channel, voltage-dependent, gamma subunit 1"	4.62672	4.31721	4.59139	4.47966	4.64853	4.58586	5.55535	5.80415	5.41955	5.23969	4.43329	5.24107	HG18
NM_001014442	PCOTH	1.73135	0.0442776	0.253746	chr13	23361027	23364242	542767	prostate collagen triple helix	6.29923	7.09434	6.10814	6.9093	6.45373	6.99033	6.51977	7.4914	7.74621	6.7702	8.36444	7.20201	HG18
NM_145715	TIGD2	1.73125	0.00242929	0.179658	chr4	90252990	90255062	166815	tigger transposable element derived 2	9.3708	9.28558	8.70558	9.15597	8.26607	8.90015	9.98059	9.76413	9.86038	9.54175	9.6694	9.858	HG18
NM_022824	FBXL17	1.73118	0.0261496	0.234573	chr5	107223347	107745010	64839	F-box and leucine-rich repeat protein 17	5.848	6.41758	5.54576	6.8518	5.54417	5.52188	6.53793	6.07367	6.59946	6.67154	7.38899	7.34039	HG18
BC064383	SLC39A9	1.7283	0.0121575	0.215764	chr14	68935422	68995430	55334	" solute carrier family 39 (zinc transporter), member 9"	7.06983	7.69031	6.9962	7.59767	6.70108	6.57252	7.28951	7.90616	7.95359	7.60583	8.43956	8.24171	HG18
BC074766	PDCD1LG2	1.72554	0.0473613	0.256004	chr9	5500783	5559994	80380	programmed cell death 1 ligand 2	3.94983	5.54536	3.57123	3.72449	4.47548	4.13452	4.91904	5.62035	5.0844	4.22242	5.82102	4.93957	HG18
NM_016095	Pfs2	1.72543	0.0494738	0.25827	chr16	84268780	84280081	51659	DNA replication complex GINS protein PSF2	9.51244	8.76697	7.28879	10.9966	7.86926	7.88906	8.8024	10.0065	10.915	9.69526	10.3261	10.1044	HG18
NM_000692	ALDH1B1	1.72383	0.0180409	0.228278	chr9	38382701	38388658	219	" aldehyde dehydrogenase 1 family, member B1"	7.485	7.64291	5.80305	7.17236	6.01252	6.15457	7.47336	7.81626	7.95366	6.94939	8.0554	7.58294	HG18
AK056514	SLFN13	1.72375	0.00752592	0.205449	chr17	30790629	30799896	146857	schlafen family member 13	9.20097	9.09897	10.1686	9.4509	9.13589	9.13951	10.137	10.3258	10.4204	9.55053	10.5113	10.1068	HG18
NM_004027	INPP4A	1.72335	0.0294837	0.237521	chr2	98501858	98570614	3631	" inositol polyphosphate-4-phosphatase, type I, 107kDa"	8.28254	7.7413	7.24288	8.08064	8.45987	7.38143	7.85841	8.37129	8.94021	7.7589	9.59158	8.9205	HG18
BC035293	MX2	1.72112	0.00794	0.206361	chr21	41670637	41702455	4600	myxovirus (influenza virus) resistance 2 (mouse)	12.1116	11.6433	11.0275	11.3446	11.7479	11.4431	11.4122	13.0929	12.0603	12.2808	12.7382	12.0902	HG18
BC010863	PTPN9	1.72084	0.0112163	0.214955	chr15	73547545	73658191	5780	" protein tyrosine phosphatase, non-receptor type 9"	7.38332	7.42815	5.80722	6.57463	6.53002	6.74789	7.40016	7.65785	7.20126	6.83519	8.21767	8.01196	HG18
NM_012080	HDHD1A	1.7208	0.0215523	0.232965	chrX	6976960	7076189	8226	haloacid dehalogenase-like hydrolase domain containing 1A	9.88146	9.78506	7.44921	8.93065	7.7502	8.04221	9.89324	9.638	9.55551	8.43532	10.169	10.114	HG18
BC027911	JMJD5	1.72071	0.0134437	0.220424	chr16	27122328	27140541	79831	jumonji domain containing 5	7.29566	7.3145	7.31768	6.65533	6.30203	6.74193	7.60921	7.60938	7.9575	6.69781	7.74529	8.47029	HG18
NM_002064	GLRX	1.7206	0.0206361	0.232893	chr5	95175430	95184137	2745	glutaredoxin (thioltransferase)	8.37945	8.13739	6.52395	8.325	7.27527	7.23337	7.4589	9.10144	8.68366	8.25355	8.85007	8.60713	HG18
AF468054	ALOX15B	1.71974	0.00219626	0.179658	chr17	7883198	7892606	247	" arachidonate 15-lipoxygenase, type B"	4.28903	4.47626	4.22769	4.37505	4.86732	4.76382	5.89965	4.98755	5.23246	4.93575	5.07536	5.43888	HG18
NM_001015509	PTRH2	1.7182	0.00994021	0.212849	chr17	55129448	55139638	51651	peptidyl-tRNA hydrolase 2	9.15898	8.60152	9.2396	8.9664	7.74422	8.15222	9.64498	9.44786	9.37638	9.07864	9.70408	9.75912	HG18
NM_152637	METTL7B	1.71753	0.0454848	0.254661	chr12	54361685	54364662	196410	methyltransferase like 7B	6.57264	5.73114	5.72697	6.2944	6.95299	6.47376	6.3729	7.27113	7.22388	6.14551	6.59736	8.18729	HG18
BC109026	TBC1D22B	1.71561	0.00248275	0.179658	chr6	37333527	37407943	55633	" TBC1 domain family, member 22B"	6.51404	6.95263	6.45463	6.56074	6.31335	6.24738	6.90356	7.22287	7.2244	6.7833	7.7657	7.65882	HG18
DQ064605	STOML1	1.71335	0.0139141	0.221101	chr15	72063330	72071617	9399	stomatin (EPB72)-like 1	7.17806	7.45922	5.59894	6.61128	6.29462	6.67648	7.58076	7.78697	7.34323	6.90729	7.65868	7.73572	HG18
NM_001825	CKMT2	1.71256	0.0131818	0.21932	chr5	80564937	80597972	1160	" creatine kinase, mitochondrial 2 (sarcomeric)"	7.66508	8.18018	8.70892	8.31285	7.64969	8.87173	9.22975	9.27697	8.81051	8.82047	8.71423	9.47136	HG18
NM_016354	SLCO4A1	1.71113	0.0456867	0.254788	chr20	60744241	60774092	28231	" solute carrier organic anion transporter family, member 4A1"	7.97593	8.65761	8.96936	8.75255	7.68848	8.49852	9.22603	8.86187	8.6372	8.75636	10.3032	9.05303	HG18
BC013116	CLIPR-59	1.70954	0.0104905	0.214133	chr19	41198465	41215549	25999	CLIP-170-related protein	4.71756	6.14236	5.35103	5.75936	5.2846	5.05201	6.61117	5.93691	5.87948	6.13898	6.06011	6.5906	HG18
NM_003302	TRIP6	1.70868	0.0123084	0.215799	chr7	100302980	100309012	7205	thyroid hormone receptor interactor 6	11.0637	10.6883	9.28046	10.9071	10.6568	10.2804	11.0129	11.3256	11.7517	11.1511	11.3727	11.3971	HG18
BC013383	CALU	1.70499	0.0189521	0.229879	chr7	128166682	128197421	813	calumenin	9.89625	10.0003	9.09293	10.1614	9.34096	9.32235	9.97747	10.5689	10.8008	9.43175	11.086	10.3179	HG18
NM_138801	GALM	1.7041	0.00302956	0.185547	chr2	38746742	38815049	130589	galactose mutarotase (aldose 1-epimerase)	10.7961	10.6257	9.56135	10.4459	10.2817	9.83972	11.0227	11.3102	11.1145	10.5379	10.8965	11.4717	HG18
BC106886	CPLX4	1.70402	0.0493728	0.25827	chr18	55114719	55136854	339302	complexin 4	5.70303	5.90785	4.49104	5.17089	4.61869	4.75946	6.06181	6.43395	6.87458	4.7331	5.68742	4.91029	HG18
BC013870	GOLPH3L	1.70359	0.0440895	0.253603	chr1	148885324	148933953	55204	golgi phosphoprotein 3-like	8.78654	8.73983	5.95181	9.02597	7.57023	7.38619	8.25663	9.44714	9.23464	8.97535	8.89508	8.95759	HG18
NM_080669	HCP1	1.70357	0.038594	0.246981	chr17	23750178	23757355	113235	heme carrier protein 1	5.18911	5.2499	4.21083	5.07122	3.34456	4.93886	5.0537	5.12942	5.78689	4.61576	6.37046	5.77259	HG18
NM_004523	KIF11	1.70351	0.0329406	0.241914	chr10	94342970	94405130	3832	kinesin family member 11	9.83299	9.79741	8.70929	10.7977	9.48966	9.93432	9.93399	10.2574	11.0277	10.5535	11.1234	10.7165	HG18
BC047028	FANCF	1.70306	0.0343832	0.243174	chr11	22602286	22603935	2188	" Fanconi anemia, complementation group F"	9.45592	10.0578	10.2414	10.7047	8.75946	9.56507	10.8856	10.7751	10.8225	10.6657	10.1939	10.7248	HG18
BC015149	MAP4	1.70223	8.26853e-05	0.0677012	chr3	47868055	48105337	4134	microtubule-associated protein 4	6.88762	6.20323	6.55113	5.94304	6.21623	6.13979	6.72364	7.16169	7.08129	6.90759	7.41429	7.3487	HG18
BC032858	TTK	1.70088	0.0402325	0.249146	chr6	80771075	80808953	7272	TTK protein kinase	5.97415	5.61246	5.96649	6.77483	5.57102	6.1245	5.92851	6.88289	7.22192	5.78946	7.39893	7.02211	HG18
AF541977	ABCC4	1.69966	0.0112785	0.214955	chr13	94471808	94751574	10257	" ATP-binding cassette, sub-family C (CFTR/MRP), member 4"	8.16314	7.52113	6.85731	7.85527	6.55128	6.74041	7.92259	8.57492	8.20022	7.36553	8.88031	7.46743	HG18
NM_022436	ABCG5	1.69958	0.0182152	0.228343	chr2	43893114	43919462	64240	" ATP-binding cassette, sub-family G (WHITE), member 5 (sterolin 1)"	3.25052	3.01393	3.01664	3.15809	2.9777	3.02774	2.8118	4.0965	3.37301	3.52237	4.32514	4.32582	HG18
NM_138926	SON	1.69955	0.0201184	0.232893	chr21	33837219	33871682	6651	SON DNA binding protein	9.43861	9.66549	8.22088	9.50505	7.99951	8.36816	9.15403	10.0046	9.83567	9.92068	9.85091	9.80516	HG18
NM_004109	FDX1	1.69927	0.0268035	0.234663	chr11	109805803	109840815	2230	ferredoxin 1	6.15934	6.05014	4.22681	5.65226	5.5215	5.55578	6.08411	7.01149	6.54683	5.1702	6.62864	6.39229	HG18
NM_138766	PAM	1.69889	0.0125633	0.217804	chr5	102229425	102393316	5066	peptidylglycine alpha-amidating monooxygenase	4.67226	4.08322	5.17823	4.43646	4.02547	4.14233	5.66297	4.80218	5.89644	4.61425	4.92635	5.13117	HG18
NM_003471	KCNAB1	1.69851	0.00915903	0.210505	chr3	157343444	157739087	7881	" potassium voltage-gated channel, shaker-related subfamily, beta member 1"	7.9446	8.0891	7.09434	7.90649	6.82077	7.50426	7.95531	8.61316	8.92101	7.93852	8.45969	8.22449	HG18
BC016847	E2F3	1.69776	0.000346726	0.116093	chr6	20599971	20601768	1871	E2F transcription factor 3	8.20624	8.35152	8.34262	8.25145	7.93671	7.78893	8.61344	9.21425	8.7367	8.87138	8.97212	9.05847	HG18
NM_001032283	TMPO	1.69717	0.00675035	0.20537	chr12	97433539	97466866	7112	thymopoietin	9.67209	9.29978	8.06165	9.45769	8.62977	8.88759	9.85392	9.91152	10.1791	9.21357	9.85	9.98401	HG18
BC106949	RSHL3	1.6968	0.0270168	0.234663	chr6	117044356	117060612	345895	radial spokehead-like 3	7.84661	8.04209	8.02473	7.08101	6.14418	7.28521	8.60397	8.43069	8.14028	7.44956	8.31138	8.59001	HG18
NM_002754	MAPK13	1.69674	0.00382622	0.191239	chr6	36206239	36215820	5603	mitogen-activated protein kinase 13	11.0656	11.3242	10.6458	10.9622	10.9169	11.6329	11.8415	11.6063	11.9249	11.5148	11.8855	12.3918	HG18
NM_016121	KCTD3	1.69655	0.0163787	0.226657	chr1	213807357	213861772	51133	potassium channel tetramerisation domain containing 3	8.35361	8.43145	6.82259	7.65903	7.07035	7.61045	8.63501	8.24541	7.87388	7.98085	8.49482	9.42247	HG18
NM_015425	POLR1A	1.6959	0.0271337	0.234663	chr2	86107890	86186479	25885	" polymerase (RNA) I polypeptide A, 194kDa"	8.5528	8.56857	8.16147	7.71344	6.91159	7.50952	7.92059	9.10053	9.61427	7.87377	8.70621	8.67318	HG18
BC002694	MED18	1.6953	0.0169647	0.227453	chr1	28528152	28535064	54797	" mediator of RNA polymerase II transcription, subunit 18 homolog (S. cerevisiae)"	9.99784	9.93725	8.92485	9.42028	8.21736	9.38749	10.596	10.5197	10.0842	9.05817	10.1203	10.3146	HG18
NM_020367	PARP11	1.69516	0.00118574	0.163797	chr12	3788287	3852863	57097	" poly (ADP-ribose) polymerase family, member 11"	9.03697	9.23682	8.48134	8.76212	8.39455	8.56916	9.51487	9.50009	9.27001	9.59553	9.44167	9.85676	HG18
BC104816	RWDD2	1.69393	0.0183871	0.228946	chr6	83960833	83962808	112611	RWD domain containing 2	8.64789	9.19346	7.93897	9.18078	8.57619	8.88615	9.0567	9.14141	10.2867	9.4571	9.3778	9.65013	HG18
BC064391	CCDC6	1.69288	0.00895976	0.209816	chr10	61221515	61336246	8030	coiled-coil domain containing 6	10.1132	10.0744	9.31243	8.94089	9.59866	10.0718	10.766	10.1694	10.0731	9.87454	10.9391	10.8695	HG18
AY572807	NR1I3	1.69273	0.0026783	0.180669	chr1	159466152	159474515	9970	" nuclear receptor subfamily 1, group I, member 3"	4.62099	4.93329	4.4797	4.56688	4.78111	4.80294	5.48433	5.45842	5.92143	4.72438	5.33338	5.6134	HG18
BC069095	IFNW1	1.69213	0.0513047	0.260024	chr9	21130977	21131573	3467	" interferon, omega 1"	6.02938	5.28342	5.90849	5.64898	4.74684	4.51955	5.37793	5.39382	5.79075	6.30759	5.58341	7.50044	HG18
BC046366	CPNE8	1.68989	0.037083	0.245736	chr12	37332428	37401036	144402	copine VIII	7.05925	7.98863	8.56483	7.80917	7.84214	9.0665	9.10816	8.29671	8.69403	8.77768	8.79118	9.65281	HG18
NM_014652	IPO13	1.68969	0.00290613	0.185547	chr1	44185229	44206012	9670	importin 13	8.07129	7.76612	6.83182	7.16951	6.63323	7.09721	7.80943	8.35954	8.24259	7.25424	8.33128	8.35188	HG18
NM_003629	PIK3R3	1.68942	0.00595913	0.203481	chr1	46278398	46370901	8503	" phosphoinositide-3-kinase, regulatory subunit 3 (p55, gamma)"	7.47887	7.79293	7.79302	7.18014	7.19156	6.99006	7.83728	8.78554	8.03411	7.6989	7.99982	8.49827	HG18
AK130055	SPSB1	1.68755	0.0452264	0.254371	chr1	9350193	9352175	80176	splA/ryanodine receptor domain and SOCS box containing 1	4.71706	4.57987	3.91143	4.608	5.05384	4.99433	4.42756	5.05669	4.91363	5.22091	6.41868	5.73738	HG18
NM_006406	PRDX4	1.68717	0.0121454	0.215764	chrX	23595565	23614435	10549	peroxiredoxin 4	12.2576	12.4016	11.3786	12.4646	11.913	12.2377	12.355	12.8498	13.4346	12.2459	13.3171	12.8373	HG18
NM_016577	RAB6B	1.68656	0.0210887	0.232893	chr3	135025772	135097129	51560	" RAB6B, member RAS oncogene family"	3.82545	4.51161	3.86575	3.92005	4.15372	4.63269	4.40776	5.49405	4.68404	4.73911	5.53077	4.27932	HG18
NM_003980	MAP7	1.68588	0.0189595	0.229879	chr6	136705564	136913485	9053	microtubule-associated protein 7	8.51162	8.50901	7.02617	8.63804	7.24807	7.92223	8.33234	8.95692	8.7325	8.87716	9.31323	8.76518	HG18
AB073390	MAT2B	1.68376	0.0131327	0.21932	chr5	162865197	162878911	27430	" methionine adenosyltransferase II, beta"	12.235	12.5147	12.1035	12.2943	11.1235	11.4484	13.04	12.9667	12.9024	12.2466	12.6241	12.7818	HG18
NM_003312	TST	1.68357	0.0498657	0.258412	chr22	35736851	35745437	7263	thiosulfate sulfurtransferase (rhodanese)	10.1992	10.2783	7.97199	10.4994	9.78452	9.12686	9.92912	10.4362	11.0277	9.89585	11.1983	10.6486	HG18
BC020880	FBXO6	1.68333	0.00380015	0.190984	chr1	11646794	11656991	26270	F-box protein 6	10.6356	11.0451	10.0349	10.3343	10.5933	10.6456	10.7387	11.5602	11.6485	11.2403	11.5171	11.0917	HG18
BC008959	HM13	1.68327	0.0173399	0.227824	chr20	29565906	29621006	81502	histocompatibility (minor) 13	12.5776	12.6406	11.6388	13.1542	12.0492	11.863	12.6027	13.0937	13.6033	12.9361	13.579	12.9056	HG18
BC004402	ALG1	1.68319	0.00653113	0.20537	chr16	5061843	5075038	56052	" asparagine-linked glycosylation 1 homolog (S. cerevisiae, beta-1,4-mannosyltransferase)"	10.1378	10.3029	9.03721	9.75526	9.41341	9.84591	10.2955	10.8458	10.832	9.84243	10.6343	10.6713	HG18
NM_001025097	PSMA8	1.68126	0.0408047	0.249261	chr18	21967813	22027317	143471	" proteasome (prosome, macropain) subunit, alpha type, 8"	8.29525	8.32257	6.65826	7.83013	6.76999	6.98585	8.06199	9.04967	8.85247	6.9226	8.7191	7.73644	HG18
NM_020760	HECW2	1.6811	0.0244307	0.233668	chr2	196772221	197165580	57520	" HECT, C2 and WW domain containing E3 ubiquitin protein ligase 2"	8.07563	7.96579	5.37877	6.83089	6.80343	7.15206	7.78818	7.7768	7.61494	7.9391	8.00261	8.72703	HG18
NM_152524	SGOL2	1.68098	0.0248448	0.233668	chr2	201099184	201156750	151246	shugoshin-like 2 (S. pombe)	7.59133	7.34354	6.49704	8.45847	6.90133	7.04196	7.45904	8.25771	8.65319	8.11625	8.26198	8.19829	HG18
BC012541	ARMCX2	1.68043	0.0259621	0.234514	chrX	100796930	100801485	9823	" armadillo repeat containing, X-linked 2"	8.44337	8.59923	6.48068	7.51833	8.34631	7.72182	8.29071	8.80163	8.72306	9.22348	8.65238	8.69474	HG18
BC050540	GALNAC4S-6ST	1.67914	0.00905092	0.20997	chr10	125770307	125843093	51363	B cell RAG associated protein	10.4925	10.5479	10.0176	10.3113	10.3008	10.561	10.5411	10.8421	11.6275	10.5395	11.6893	11.091	HG18
NM_005828	WDR68	1.67889	0.0178137	0.228041	chr17	58981554	59025373	10238	WD repeat domain 68	11.0709	10.9598	9.61236	10.9423	9.3833	9.71389	10.6595	11.7829	11.183	10.938	11.0846	11.2902	HG18
NM_194284	CLDN23	1.67792	0.00977736	0.212689	chr8	8597075	8599026	137075	claudin 23	7.35931	6.30264	6.90811	6.50684	6.25528	5.21231	7.53055	7.57077	7.71917	6.73001	7.35794	6.59277	HG18
NM_002648	PIM1	1.67774	0.0359709	0.244395	chr6	37245963	37251182	5292	pim-1 oncogene	11.3761	11.0264	11.9489	10.9481	10.8784	10.2276	12.4138	11.6001	11.5026	10.9983	11.482	12.7116	HG18
NM_033634	SCAND2	1.67754	0.0185562	0.229282	chr15	82975712	82985528	54581	SCAN domain containing 2	8.28574	8.56337	7.0982	7.6707	7.90297	8.26288	9.48156	8.5576	8.75443	7.91267	8.91269	8.64446	HG18
NM_022915	MRPL44	1.6775	0.0153577	0.224887	chr2	224530377	224540668	65080	mitochondrial ribosomal protein L44	11.4795	12.0063	11.8749	11.262	10.839	11.0655	12.0642	12.905	12.3678	11.6979	12.2023	11.7757	HG18
AY357595	DLEU7	1.67658	0.01795	0.228278	chr13	50295048	50315833	220107	" deleted in lymphocytic leukemia, 7"	7.1192	6.35085	5.58974	5.82134	5.02219	5.97486	6.19524	7.4758	7.24581	5.59146	6.35287	7.42957	HG18
NM_006242	PPP1R3D	1.67619	0.0230091	0.233282	chr20	57945281	57948747	5509	" protein phosphatase 1, regulatory subunit 3D"	9.41981	8.99108	8.89384	9.83517	7.70662	8.49888	9.65406	10.1708	9.89019	9.98653	9.40054	9.4268	HG18
BC111726	MAP3K13	1.67402	0.0225302	0.233242	chr3	186563723	186683081	9175	mitogen-activated protein kinase kinase kinase 13	7.26515	7.62962	8.23702	7.41952	7.25567	7.66931	8.75793	8.26813	7.89563	7.44994	8.47655	8.8669	HG18
NM_021953	FOXM1	1.67336	0.0495919	0.25827	chr12	2837109	2856564	2305	forkhead box M1	6.36965	6.74559	4.77279	6.58124	6.22794	6.38939	6.26895	6.76209	7.46824	6.3099	7.34706	7.52926	HG18
BC035617	KNTC2	1.67281	0.0013071	0.171868	chr18	2561578	2606633	10403	kinetochore associated 2	9.19725	9.31927	9.68539	9.7277	9.78066	9.89903	10.5074	10.3119	10.4925	9.8182	10.6978	10.209	HG18
NM_004856	KIF23	1.67132	0.0383767	0.246466	chr15	67493741	67527818	9493	kinesin family member 23	8.26016	7.4924	6.44508	8.62408	7.1674	7.1163	7.08592	8.44716	9.14149	7.90213	8.81816	8.45259	HG18
NM_003803	MYOM1	1.67077	0.025395	0.233668	chr18	3056804	3210106	8736	myomesin 1 (skelemin) 185kDa	8.08329	8.23494	6.47943	6.92458	7.41547	7.40643	8.11525	8.2096	8.83009	7.25093	7.75859	8.90665	HG18
NM_001004720	NCK2	1.67045	0.0130447	0.21932	chr2	105834736	105877160	8440	NCK adaptor protein 2	11.4849	11.8868	11.8648	11.3064	11.6166	11.6823	12.8646	11.9804	11.9838	11.9602	12.0446	13.0618	HG18
NM_003044	SLC6A12	1.66957	0.0160183	0.225576	chr12	169512	192755	6539	" solute carrier family 6 (neurotransmitter transporter, betaine/GABA), member 12"	3.69468	4.57841	4.32348	4.22587	5.18896	4.0397	5.04025	4.72929	4.90197	4.95451	5.36523	5.72741	HG18
BC110504	HKDC1	1.66879	0.0106019	0.214133	chr10	70650068	70696648	80201	hexokinase domain containing 1	3.70283	3.38177	3.78106	3.85778	4.23881	4.01686	4.74258	5.05793	4.67964	3.78209	4.13041	4.79709	HG18
AL713759	1-Mar	1.66873	0.0110348	0.21415	chr4	164668498	165524652	55016	membrane-associated ring finger (C3HC4) 1	11.4776	11.6636	10.5383	11.5562	11.0637	11.8099	12.5404	12.1361	11.8527	11.9796	12.0976	12.1875	HG18
NM_080663	EXOD1	1.6683	0.0364041	0.244904	chr16	20699015	20725296	112479	exonuclease domain containing 1	5.99593	5.81923	5.12639	5.67386	4.03027	5.87385	5.90674	6.11192	6.43742	5.21002	6.99569	6.47158	HG18
NM_001005389	NFASC	1.66678	0.043961	0.253287	chr1	203064404	203212897	23114	neurofascin homolog (chicken)	3.33661	4.0661	3.83372	3.96986	4.0625	4.01586	4.29302	4.43296	4.42979	4.13884	4.07143	5.70784	HG18
AY751496	RHD	1.66662	0.0372113	0.245736	chr1	25471625	25528289	6007	" Rh blood group, D antigen"	5.55569	6.07799	5.57058	5.75133	5.13201	5.16618	6.1305	7.24126	5.93301	5.24226	6.21411	6.38711	HG18
NM_016359	NUSAP1	1.66619	0.0324685	0.241511	chr15	39412360	39460538	51203	nucleolar and spindle associated protein 1	9.59922	9.69418	8.93774	10.5149	9.20865	9.84487	9.50563	10.1234	10.8803	10.3862	10.9404	10.4666	HG18
NM_001014796	DDR2	1.66387	0.0203934	0.232893	chr1	160868851	161016879	4921	" discoidin domain receptor family, member 2"	6.60261	6.6891	7.09129	7.07636	7.25893	6.478	7.0754	7.15181	8.07966	6.98603	8.11311	7.88713	HG18
NM_182854	SLIC1	1.6636	0.0409201	0.249345	chr16	49264386	49272667	124460	selectin ligand interactor cytoplasmic-1	6.85056	7.63309	6.50839	6.65577	7.41086	7.15088	7.40845	8.29484	7.75221	6.66989	8.33673	7.8844	HG18
AL050385	NEK1	1.66357	0.000276018	0.112393	chr4	170551006	170770308	4750	NIMA (never in mitosis gene a)-related kinase 1	7.74256	7.79673	7.38561	7.79576	7.27884	7.66289	8.2602	8.13315	8.28141	8.40344	8.4597	8.57114	HG18
NM_033482	POM121L2	1.66287	0.0280413	0.236079	chr6	27384810	27387980	94026	POM121 membrane glycoprotein-like 2 (rat)	4.02577	3.73053	3.69751	3.863	3.97612	3.7677	4.25955	3.94311	4.2322	5.42039	3.81437	5.06706	HG18
NM_198150	ARSK	1.66232	0.0144324	0.222883	chr5	94916620	94965638	153642	" arylsulfatase family, member K"	8.82935	8.08252	6.52007	7.35126	6.38146	7.07233	8.10037	8.94311	8.5665	6.72943	8.58088	8.48492	HG18
AY336749	DNAJC11	1.66103	0.0310942	0.239388	chr1	6617769	6684463	55735	" DnaJ (Hsp40) homolog, subfamily C, member 11"	8.47563	8.8253	7.7475	7.81737	7.91285	8.43667	9.16803	9.25844	8.99783	7.51794	9.14167	9.24113	HG18
BC047290	SPCS3	1.66087	0.0289206	0.237052	chr4	177478140	177487139	60559	signal peptidase complex subunit 3 homolog (S. cerevisiae)	10.4952	10.8628	10.5756	11.7825	10.0074	10.436	11.056	11.4833	11.861	11.4494	11.9429	11.2531	HG18
NM_006005	WFS1	1.66025	0.0343108	0.243174	chr4	6322477	6355893	7466	Wolfram syndrome 1 (wolframin)	10.2928	9.93835	8.17755	10.456	9.54936	9.40047	9.78225	10.0466	10.7701	10.1471	11.0202	10.9623	HG18
BC082982	SH2D4A	1.66023	0.0488097	0.257487	chr8	19215766	19296741	63898	SH2 domain containing 4A	7.59502	7.28958	5.79173	6.81473	5.89976	6.77832	7.81581	7.00352	6.35529	6.65307	7.59976	8.68249	HG18
AF064599	NOL3	1.6601	0.0398713	0.248891	chr16	65765405	65767139	8996	nucleolar protein 3 (apoptosis repressor with CARD domain)	6.56993	7.28084	5.97461	7.30308	7.19686	7.38413	6.99009	7.62942	8.36971	7.4798	8.10791	7.59263	HG18
AY101187	TDH	1.66	0.0175076	0.227852	chr8	11251038	11260640	157739	L-threonine dehydrogenase	5.52543	6.69422	5.6244	5.56319	5.80373	5.84571	6.89852	6.60019	6.2218	5.90345	6.96429	6.92167	HG18
CR601549	DAZAP1	1.65946	0.0373097	0.245736	chr19	1358678	1386112	26528	DAZ associated protein 1	9.4049	9.49017	8.42432	9.10946	9.22572	9.47298	9.66061	9.94405	9.61386	8.71455	10.5678	10.5137	HG18
NM_013332	HILPDA	1.65945	0.0464818	0.255641	chr7	127883180	127885706	29923	hypoxia-inducible protein 2	8.83986	9.06842	8.32697	8.60502	8.04046	9.078	9.21122	9.38766	9.17495	8.4387	8.95445	10.5318	HG18
NM_001757	CBR1	1.65919	0.0348531	0.243174	chr21	36364154	36367332	873	carbonyl reductase 1	11.1969	11.3358	9.32004	11.3566	11.0441	10.6971	11.3162	12.1079	11.794	11.5217	11.6735	11.6126	HG18
BC006276	APOL4	1.65883	0.00585907	0.203481	chr22	34923447	34930735	80832	" apolipoprotein L, 4"	5.17017	5.44735	5.32679	4.71992	4.74909	5.16064	6.01249	6.20505	6.05749	5.02063	5.8818	5.6434	HG18
BC018741	SURF4	1.65862	0.0121873	0.215764	chr9	135219563	135232681	6836	surfeit 4	10.5784	10.5477	10.6739	10.8596	10.2754	10.3421	10.7491	11.279	11.5631	10.4514	11.8497	11.3964	HG18
BC111779	3-Sep	1.6575	0.0446258	0.253789	chr22	40702983	40723036	55964	septin 3	3.87717	4.83386	4.33556	4.33065	5.07283	4.73832	5.2574	5.29072	4.80062	6.27289	4.62761	4.96157	HG18
NM_015296	DOCK9	1.65626	6.4532e-05	0.0627652	chr13	98243744	98536661	23348	dedicator of cytokinesis 9	8.99666	9.27068	9.27294	8.86446	9.27947	9.15574	9.86946	9.9084	9.79362	10.1164	9.79466	9.74393	HG18
BC028121	TRAM2	1.65492	0.0278708	0.235707	chr6	52475723	52549821	9697	translocation associated membrane protein 2	6.58817	7.123	7.11531	7.09972	7.23305	6.57502	7.1559	7.43806	8.12197	7.15898	8.48262	7.30266	HG18
NM_012074	DPF3	1.65462	0.0266608	0.234663	chr14	72145494	72430562	8110	" D4, zinc and double PHD fingers, family 3"	6.62091	6.85012	5.10952	6.45047	6.02519	6.28041	6.80926	7.2719	6.7957	6.13305	7.10911	7.68592	HG18
NM_001145	ANG	1.65436	0.0240075	0.233668	chr14	20222608	20232185	283	" angiogenin, ribonuclease, RNase A family, 5"	11.0312	11.0431	10.2482	11.6297	10.8521	10.3671	11.8292	11.4741	11.8429	11.1953	12.3156	10.8539	HG18
NM_001033052	TBCD	1.65412	0.0208202	0.232893	chr17	78303291	78494324	6904	tubulin-specific chaperone d	7.67113	7.57705	6.92881	6.84444	7.63309	7.08027	7.6933	8.49214	7.16908	7.32467	8.50949	8.49638	HG18
BC005951	IGHA1	1.65405	0.0404197	0.249146	chr14	105244507	105713096	3493	immunoglobulin heavy constant alpha 1	13.9718	14.1623	12.8783	14.4993	12.5013	12.8045	13.6684	14.1301	15.1704	14.5335	14.3195	14.0618	HG18
NM_012140	SLC25A10	1.65402	0.0173655	0.227824	chr17	77289775	77298447	1468	solute carrier family 25 (mitochondrial carrier	5.64119	6.22899	5.77456	5.71775	5.76283	6.51795	5.95187	6.59736	6.92657	6.16594	7.01402	7.17159	HG18
BC007628	KRT19	1.65397	0.00474844	0.199925	chr17	36933395	36938071	3880	keratin 19	5.05095	6.01219	5.26531	6.15218	5.79781	5.70923	6.42823	6.74763	6.37128	6.12437	6.6357	6.24433	HG18
NM_199000	LHFPL3	1.65321	0.0152372	0.224887	chr7	103756339	104334915	375612	lipoma HMGIC fusion partner-like 3	4.68899	4.735	3.81762	3.40708	3.8877	4.21167	5.44779	4.23093	5.24525	4.0314	5.11234	4.96909	HG18
BC067080	FCRLM2	1.65248	0.0381735	0.246446	chr1	159962325	159964556	127943	Fc receptor-like and mucin-like 2	6.9381	6.89066	4.3381	5.89902	5.37618	5.01709	6.57049	6.48441	6.94269	5.10978	7.39922	7.14929	HG18
NM_006714	SMPDL3A	1.65239	0.0234605	0.233282	chr6	123152122	123172564	10924	" sphingomyelin phosphodiesterase, acid-like 3A"	7.84057	7.24288	6.41291	6.45373	6.8532	7.33948	7.6542	8.15721	8.27742	7.15078	8.41705	6.52716	HG18
BC098116	ABCA11	1.65229	0.0120726	0.215764	chr4	409604	457840	79963	" ATP-binding cassette, sub-family A (ABC1), member 11 (pseudogene)"	8.43053	8.9476	7.88125	8.82059	7.83732	8.34735	9.30454	9.54362	9.22303	8.88712	8.77359	9.10632	HG18
BC108743	SNAPC3	1.6519	0.00282141	0.183079	chr9	15412870	15451043	6619	" small nuclear RNA activating complex, polypeptide 3, 50kDa"	10.3804	10.5085	9.83026	10.3927	9.66547	9.91757	10.8405	11.3739	10.9714	10.4677	10.599	10.8213	HG18
NM_018897	DNAH7	1.6518	0.0532815	0.261211	chr2	196310672	196641776	56171	" dynein, axonemal, heavy polypeptide 7"	6.01303	7.17664	6.43213	5.56903	5.04451	5.78104	7.03229	7.0373	6.4088	5.90112	6.97009	7.48935	HG18
NM_021569	GRIN1	1.65143	0.0529579	0.260972	chr9	139152662	139183027	2902	" glutamate receptor, ionotropic, N-methyl D-aspartate 1"	3.63856	3.83377	4.45976	5.11439	4.66599	5.01283	4.34757	5.23833	6.03787	5.37121	5.13689	5.02322	HG18
BC045537	CHST7	1.65086	0.0254661	0.23379	chrX	46318162	46342579	56548	carbohydrate (N-acetylglucosamine 6-O) sulfotransferase 7	8.13679	8.6849	7.16961	8.40341	7.38567	8.21004	8.47455	8.74313	8.79252	8.39391	9.43556	8.81117	HG18
BC024267	TRAF7	1.64838	0.0122547	0.215764	chr16	2153988	2166938	84231	TNF receptor-associated factor 7	5.12456	6.36458	5.40522	5.24112	5.62107	5.54586	6.22089	6.4029	6.0837	5.79436	6.6593	6.6447	HG18
NM_032090	PCDHGA10	1.64804	0.0402976	0.249146	chr5	140772926	140775479	56106	" protocadherin gamma subfamily A, 10"	4.41714	5.70702	4.55822	5.23427	4.62531	4.48149	5.16941	5.21879	6.14499	6.30382	5.40801	5.09576	HG18
NM_015018	DOPEY1	1.64727	0.000105121	0.0802358	chr6	83834103	83934846	23033	dopey family member 1	8.86771	8.51311	8.20607	8.16069	8.05084	7.88495	9.03528	9.21805	8.94961	8.89959	8.8661	9.22044	HG18
NM_020400	GPR92	1.64672	0.0348645	0.243174	chr12	6598261	6615548	57121	G protein-coupled receptor 92	10.9441	10.8368	8.85144	11.1999	10.3512	10.0623	11.1107	11.573	11.2248	11.5917	11.1422	10.817	HG18
NM_017990	PDPR	1.64639	0.0537305	0.26215	chr16	68705029	68752685	55066	pyruvate dehydrogenase phosphatase regulatory subunit	10.4824	10.5785	10.5239	10.2748	10.3355	10.6483	12.3371	10.5281	10.4752	11.1799	11.0437	10.6446	HG18
NM_152635	OIT3	1.64592	0.0132529	0.21932	chr10	74323344	74362793	170392	oncoprotein induced transcript 3	5.27388	4.8283	5.23861	5.12524	5.14516	4.57203	5.06823	6.30634	5.5698	5.14868	5.66002	6.34335	HG18
NM_001226	CASP6	1.64464	0.00623727	0.204569	chr4	110829233	110844078	839	" caspase 6, apoptosis-related cysteine peptidase"	11.043	11.2125	10.5114	11.5606	10.8012	11.2354	11.5989	11.7645	11.8647	11.8105	11.7744	12.0484	HG18
NM_000157	GBA	1.64415	0.00230435	0.179658	chr1	153470866	153477677	2629	" glucosidase, beta"	10.6185	10.311	9.25803	9.82651	9.87161	9.76765	10.7667	10.8835	10.6196	9.92635	11.0302	10.8745	HG18
BT007110	ARMET	1.64315	0.0128976	0.219147	chr3	51397813	51401560	7873	" arginine-rich, mutated in early stage tumors"	13.2851	13.0672	12.5761	13.8565	12.6502	12.871	13.183	13.8999	14.3	13.4958	14.1274	13.7288	HG18
BC014490	ERGIC1	1.64276	0.0235224	0.233282	chr5	172193953	172312126	57222	endoplasmic reticulum-golgi intermediate compartment (ERGIC) 1	11.5286	11.2907	11.176	10.6611	10.8828	11.066	11.7771	11.4981	11.158	10.9715	12.1895	12.7072	HG18
AB076384	XBP1	1.6425	0.0200791	0.232812	chr22	27520556	27526517	7494	X-box binding protein 1	13.2859	13.3467	13.1309	13.9397	12.9677	12.9204	13.4101	14.0501	14.6264	13.6578	14.4795	13.4306	HG18
NM_014474	SMPDL3B	1.64214	0.0413337	0.24995	chr1	28134090	28158250	27293	" sphingomyelin phosphodiesterase, acid-like 3B"	4.81975	5.67181	4.12807	4.44054	4.23567	3.96185	4.60091	5.57542	5.78908	4.44531	5.98798	5.26622	HG18
NM_014303	PES1	1.63959	0.00376158	0.190803	chr22	29302611	29317894	23481	" pescadillo homolog 1, containing BRCT domain (zebrafish)"	10.5529	10.3981	9.91791	10.0874	9.7653	10.0308	10.7784	11.0831	10.6608	9.99151	11.0825	11.2622	HG18
NM_001715	BLK	1.63953	0.00132432	0.172364	chr8	11388929	11459517	640	B lymphoid tyrosine kinase	13.2066	13.2099	12.3448	12.6594	12.4504	12.7689	13.4511	13.5764	13.3557	13.1165	13.9518	13.5702	HG18
NM_022736	MFSD1	1.63679	0.00937128	0.21143	chr3	160002605	160030198	64747	major facilitator superfamily domain containing 1	11.1066	10.3172	9.22065	10.6915	9.37405	9.26968	10.7163	11.3562	10.8613	10.3121	11.049	10.9091	HG18
NM_022044	SDF2L1	1.63669	0.0434317	0.252351	chr22	20326541	20328588	23753	stromal cell-derived factor 2-like 1	12.2546	12.2255	11.0751	13.1152	11.7413	11.8271	12.0266	12.6961	13.4981	12.4043	13.351	12.812	HG18
NM_030882	APOL2	1.63523	0.0239208	0.233668	chr22	34952200	34965635	23780	" apolipoprotein L, 2"	10.8433	10.4063	9.13701	9.74229	9.74011	9.74614	10.4316	11.6775	10.9558	9.46554	10.7907	10.2598	HG18
BC033178	IGHG3	1.63497	0.0182479	0.228343	chr14	105306484	106270498	3502	immunoglobulin heavy constant gamma 3 (G3m marker)	14.9116	14.6974	13.7648	15.2691	13.7355	13.8937	14.6524	15.0401	15.2341	15.2288	15.6036	15.3635	HG18
AK124073	SH3BP2	1.63414	0.00204665	0.179658	chr4	2798220	2805814	6452	SH3-domain binding protein 2	8.81173	9.273	8.93107	8.60938	9.20511	9.12375	9.40536	9.9419	9.35591	9.57115	9.73485	10.139	HG18
XM_171054	SUSD5	1.63338	0.0311605	0.239478	chr3	33166542	33246551	26032	sushi domain containing 5	7.04882	7.55161	5.41937	6.71498	6.05476	6.58631	7.48842	7.73436	7.39529	6.57038	7.7596	7.29579	HG18
BC059174	TRAF3IP1	1.63276	0.0162697	0.226389	chr2	238893923	238974201	26146	TNF receptor-associated factor 3 interacting protein 1	6.74013	7.2271	5.48216	6.17901	6.08475	6.18709	7.00261	7.20048	7.17074	6.99338	7.20302	7.19068	HG18
NM_000870	HTR4	1.63138	0.0270313	0.234663	chr5	147841291	148013909	3360	5-hydroxytryptamine (serotonin) receptor 4	3.99491	3.95905	3.43065	3.3709	3.87475	3.89701	4.27978	4.12103	4.04641	3.8683	5.5703	4.21866	HG18
NM_001001924	MTUS1	1.63118	0.0286756	0.236826	chr8	17545582	17702666	57509	mitochondrial tumor suppressor 1	5.14567	5.00261	4.6193	3.96819	5.15199	4.85211	5.04023	5.45623	4.75007	5.19372	5.61021	6.51731	HG18
NM_013336	SEC61A1	1.63088	0.00682479	0.205421	chr3	129253901	129273216	29927	Sec61 alpha 1 subunit (S. cerevisiae)	12.3734	11.9791	11.2991	12.1746	11.0467	11.396	11.753	12.3724	12.7617	12.2233	12.999	12.5663	HG18
BC111778	WDR21C	1.63085	0.0114481	0.215227	chr8	88953990	88955411	138009	WD repeat domain 21C	3.80451	3.92694	4.27454	3.6932	3.56454	3.44284	5.14683	4.46471	4.53207	4.25081	4.62398	3.69354	HG18
NM_014908	TMEM15	1.63043	0.0200445	0.232705	chr9	130747629	130749833	22845	transmembrane protein 15	9.83933	9.31172	9.36826	9.71503	7.86714	8.5222	10.053	10.1025	10.0309	9.51428	10.0851	9.86456	HG18
NM_033240	PML	1.63028	0.0208691	0.232893	chr15	72074066	72115788	5371	promyelocytic leukemia	6.41179	7.07691	5.62107	6.70215	6.81262	6.53706	7.1	7.37177	7.5212	6.69434	7.42771	7.50228	HG18
BC101684	FLJ38991	1.62985	0.020796	0.232893	chr4	74142659	74154273	285521	mitochondrial COX18	8.38484	8.40799	7.55826	7.87795	8.45352	8.66295	8.88041	9.20896	8.96303	7.85813	9.22095	9.29947	HG18
NM_007347	AP4E1	1.62919	0.0128676	0.218948	chr15	48988237	49085389	23431	" adaptor-related protein complex 4, epsilon 1 subunit"	9.10125	8.99947	7.32511	8.28205	7.49352	8.16293	9.33514	9.15326	8.84411	8.34589	9.29227	9.30003	HG18
AK222881	HSD17B12	1.62868	0.0309485	0.239388	chr11	43658903	43833376	51144	hydroxysteroid (17-beta) dehydrogenase 12	10.7724	11.0515	9.63624	10.6149	9.0336	9.1779	11.2364	10.7531	11.2247	10.974	11.1322	10.1859	HG18
NM_004782	SNAP29	1.62826	0.0255894	0.234096	chr22	19543291	19574109	9342	" synaptosomal-associated protein, 29kDa"	8.69377	8.28792	6.96023	8.70467	8.70163	8.24797	8.82601	9.14689	8.84672	8.70722	9.21439	9.54121	HG18
NM_001011551	C1GALT1C1	1.62821	0.0301564	0.238043	chrX	119643558	119647969	29071	C1GALT1-specific chaperone 1	11.1917	10.7686	10.012	11.9481	10.6791	10.7599	11.1419	12.0039	12.346	11.3153	11.7814	11.3528	HG18
NM_001010915	PTPLAD2	1.62769	0.0521302	0.260471	chr9	20993619	21021635	401494	protein tyrosine phosphatase-like A domain containing 2	6.68243	8.4803	7.65582	7.3043	7.15501	6.7932	9.00954	8.09609	7.93943	7.94273	7.67067	8.03452	HG18
NM_003362	UNG	1.62518	0.0180275	0.228278	chr12	108020389	108033181	7374	uracil-DNA glycosylase	9.86386	9.48031	8.58665	9.22529	7.5847	8.04884	9.54056	10.1288	10.1299	8.94396	9.67176	9.49599	HG18
NM_016128	COPG	1.62475	0.00299205	0.185547	chr3	130451142	130479306	22820	" coatomer protein complex, subunit gamma"	11.8702	11.3	11.0936	11.1001	11.0495	11.3393	11.6845	12.3984	12.2058	11.2123	12.2751	12.0383	HG18
NM_030776	ZBP1	1.62208	0.00151651	0.177669	chr20	55612307	55628935	81030	Z-DNA binding protein 1	12.5193	12.1931	11.6191	11.8379	11.5085	11.9437	12.014	12.9609	12.8978	12.3029	12.9477	12.6841	HG18
NM_001008707	EML1	1.6218	0.0392708	0.248034	chr14	99329497	99478150	2009	echinoderm microtubule associated protein like 1	3.85491	3.51066	3.30526	3.65405	3.3629	3.76139	4.54462	3.55815	3.76853	3.71621	5.33511	3.88963	HG18
NM_005624	CCL25	1.62167	0.049738	0.25829	chr19	8023933	8033547	6370	chemokine (C-C motif) ligand 25	6.62122	7.15728	6.6648	6.74257	6.67462	7.26224	6.42478	7.96262	7.51247	7.72543	8.17363	6.97264	HG18
NM_152890	COL24A1	1.62095	0.0267581	0.234663	chr1	85967503	86394709	255631	" collagen, type XXIV, alpha 1"	5.61901	4.49635	5.5834	4.86571	4.338	4.30018	5.93251	6.25959	5.24852	4.93312	6.22456	4.63867	HG18
NM_006444	SMC2L1	1.62095	0.0211342	0.232893	chr9	105896427	105941759	10592	SMC2 structural maintenance of chromosomes 2-like 1 (yeast)	9.27027	9.07347	8.29682	9.8098	8.1789	8.93221	9.21218	10.0445	9.93529	9.458	9.86905	9.70326	HG18
BC074811	CNR1	1.6207	0.0235243	0.233282	chr6	88910258	88911750	1268	cannabinoid receptor 1 (brain)	6.42113	7.0885	5.39435	6.23336	6.20036	5.63166	6.6557	6.87044	7.45993	6.46185	7.00209	7.11755	HG18
BC053895	IRS1	1.6181	0.00213112	0.179658	chr2	227308008	227371750	3667	insulin receptor substrate 1	8.46121	9.05916	9.2522	9.39377	8.72522	9.00468	9.97509	9.32792	9.39384	9.89423	9.75749	9.7904	HG18
NM_012125	CHRM5	1.61806	0.0417393	0.250586	chr15	32137717	32144579	1133	" cholinergic receptor, muscarinic 5"	4.06815	3.29946	4.08968	3.86223	3.78118	3.77329	3.84624	4.00782	4.04933	4.21849	4.42834	5.68226	HG18
NM_014390	SND1	1.61758	0.00925531	0.210747	chr7	127079437	127519895	27044	staphylococcal nuclease domain containing 1	12.0772	12.4036	11.5946	11.8191	11.196	11.7448	12.1868	12.645	12.978	12.0768	12.9456	12.1685	HG18
NM_030817	APOLD1	1.61736	0.0439982	0.253372	chr12	12829881	12835664	81575	apolipoprotein L domain containing 1	6.90399	6.67206	4.79947	6.73514	6.71281	6.91251	7.12629	6.94185	7.514	6.8755	7.2096	7.84289	HG18
NM_019556	MOSPD1	1.61677	0.00798229	0.206361	chrX	133849327	133876963	56180	motile sperm domain containing 1	8.5203	8.31275	7.78996	8.19252	7.33439	7.3061	8.65061	9.02258	8.85156	7.74698	8.84411	8.63306	HG18
NM_006057	B3GALT5	1.61664	0.0232693	0.233282	chr21	39951123	39956685	10317	" UDP-Gal:betaGlcNAc beta 1,3-galactosyltransferase, polypeptide 5"	3.79566	4.84703	4.76201	4.94122	5.12098	5.09922	5.23185	6.15571	5.77382	4.95961	5.54102	5.04097	HG18
NM_181780	BTLA	1.61652	0.00694033	0.205441	chr3	113667462	113701066	151888	B and T lymphocyte associated	12.3751	12.2002	11.5866	12.7033	12.4824	12.4107	13.0505	13.1536	12.9261	13.2056	12.5733	13.1483	HG18
NM_004304	ALK	1.61617	0.00393358	0.191795	chr2	29269143	29997936	238	anaplastic lymphoma kinase (Ki-1)	5.88468	5.59858	5.36573	6.00356	6.24526	5.70319	6.32615	6.69526	6.31939	6.45912	7.02452	6.10927	HG18
NM_003877	SOCS2	1.61547	0.0208968	0.232893	chr12	92487728	92494109	8835	suppressor of cytokine signaling 2	8.02449	7.72715	8.00128	7.24477	7.08322	7.93371	7.58098	8.59246	8.55168	7.83081	9.16597	8.13501	HG18
NM_001996	FBLN1	1.61465	0.0341781	0.24315	chr22	44277382	44337906	2192	fibulin 1	3.33777	3.6842	3.44706	3.23094	3.51625	3.484	3.59827	4.66163	4.09119	4.84089	3.69748	3.36366	HG18
NM_001002838	WNK3	1.61465	0.0194279	0.230694	chrX	54239579	54401163	65267	WNK lysine deficient protein kinase 3	4.82496	5.81426	5.32656	6.42376	6.12471	5.97346	6.9549	6.34787	6.3855	6.74164	5.99095	6.56112	HG18
NM_014363	SACS	1.6142	0.00558748	0.202681	chr13	22800965	22840626	26278	spastic ataxia of Charlevoix-Saguenay (sacsin)	9.44961	9.35053	8.81278	9.52285	8.49047	8.73624	9.73981	10.0748	9.6855	9.73925	9.89043	9.65108	HG18
NM_001852	COL9A2	1.61415	0.0149795	0.224792	chr1	40538749	40555526	1298	" collagen, type IX, alpha 2"	8.84099	8.57295	7.87168	8.08503	9.2974	8.73547	9.1176	9.27527	9.49106	8.93949	9.78517	9.24525	HG18
BC035059	KCNA3	1.61411	0.00848526	0.208553	chr1	111016613	111019178	3738	" potassium voltage-gated channel, shaker-related subfamily, member 3"	8.61954	9.15143	9.34427	9.96448	9.9019	9.74514	10.357	9.94694	10.3706	10.0283	10.2169	10.3299	HG18
NM_024607	PPP1R3B	1.61314	0.00296798	0.185547	chr8	9032915	9045616	79660	" protein phosphatase 1, regulatory (inhibitor) subunit 3B"	7.52355	8.12296	7.51871	7.66078	7.2167	7.49991	8.53464	8.32229	8.61234	8.12424	8.10304	8.04691	HG18
NM_002318	LOXL2	1.61198	0.00342204	0.188392	chr8	23210354	23317667	4017	lysyl oxidase-like 2	4.16353	5.14514	4.47375	5.05498	4.6445	4.99834	5.81172	5.57661	5.38757	5.04268	5.43489	5.49831	HG18
BC015565	HOXB9	1.61122	0.035847	0.244395	chr17	44053524	44058716	3219	homeobox B9	4.27771	4.20495	4.00473	3.73445	3.92081	3.35737	4.00541	4.13131	4.9684	4.25252	3.96023	5.63442	HG18
AY341427	AP2B1	1.61026	0.00723068	0.205441	chr17	30938445	31075221	163	" adaptor-related protein complex 2, beta 1 subunit"	10.0549	9.70724	9.23867	10.2337	9.1798	9.34438	9.553	10.4611	10.2351	10.5726	10.6505	10.5066	HG18
NM_018154	ASF1B	1.60916	0.0271274	0.234663	chr19	14091320	14108440	55723	ASF1 anti-silencing function 1 homolog B (S. cerevisiae)	8.85565	8.52319	7.33072	9.0121	7.6918	7.6576	8.15028	8.96001	9.61623	8.42323	9.38289	8.9862	HG18
NM_020452	ATP8B2	1.60914	0.00506551	0.202349	chr1	152566899	152590404	57198	" ATPase, Class I, type 8B, member 2"	10.7355	9.69041	9.42791	10.442	9.28174	9.51914	9.84557	10.5696	11.014	10.2471	11.045	10.7865	HG18
NM_015326	SRGAP2	1.60902	0.00694241	0.205441	chr1	204582822	204704398	23380	SLIT-ROBO Rho GTPase activating protein 2	9.99321	9.87295	9.36969	9.60572	8.64835	8.91329	9.82866	10.3248	9.99215	10.04	10.4797	10.2253	HG18
NM_178310	SNAI3	1.60892	0.0157193	0.225373	chr16	87262079	87280383	333929	snail homolog 3 (Drosophila)	10.1442	9.86438	8.43238	9.95709	9.74788	9.38058	9.95115	10.6129	10.3125	10.4199	10.3369	10.4923	HG18
BC012049	CYP1B1	1.60889	0.0377335	0.246344	chr2	38150574	38156780	1545	" cytochrome P450, family 1, subfamily B, polypeptide 1"	6.28075	6.2278	7.51847	7.12635	6.45059	6.85124	8.08935	6.9714	7.65941	7.7488	6.9004	7.29802	HG18
BC071687	GNPTAB	1.6088	0.00654814	0.20537	chr12	100685818	100748727	79158	" N-acetylglucosamine-1-phosphate transferase, alpha and beta subunits"	8.52422	8.99858	8.41777	8.40699	8.01836	8.70439	9.75825	9.16568	8.98961	8.8129	8.96898	9.45164	HG18
NM_001037234	TMEM75	1.60841	0.000799605	0.143128	chr8	129027986	129030151	641384	transmembrane protein 75	3.87674	3.05688	3.24053	3.28103	3.27352	2.86475	3.721	3.8932	4.142	4.05094	4.46924	3.4185	HG18
NM_032740	SFT2D3	1.60802	0.00869134	0.208961	chr2	128175066	128177877	84826	SFT2 domain containing 3	10.3008	9.86718	9.6356	10.4138	9.20674	9.20538	10.7198	10.4481	10.5398	10.5719	10.4259	10.4842	HG18
AB007940	RABGAP1L	1.60743	0.00155291	0.177669	chr1	173035657	173231067	9910	RAB GTPase activating protein 1-like	11.3759	11.854	11.6225	11.5736	11.0816	11.5603	12.0933	12.4759	12.2693	12.1379	12.2541	12.013	HG18
NM_182922	HEATR3	1.60705	0.0292287	0.23742	chr16	48657416	48696893	55027	HEAT repeat containing 3	9.30317	9.66213	8.9333	8.7467	8.00338	9.37273	9.47045	10.3407	9.63133	8.96401	9.99146	9.89833	HG18
NM_004752	GCM2	1.60687	0.0366438	0.24538	chr6	10981449	10990084	9247	glial cells missing homolog 2 (Drosophila)	3.53619	3.77717	3.41317	3.50644	3.55469	3.34764	3.6655	4.18055	3.83765	3.82761	3.72588	5.27582	HG18
NM_173083	LIN9	1.60685	0.0197316	0.23164	chr1	224485483	224563821	286826	lin-9 homolog (C. elegans)	9.0421	8.30579	7.5586	9.17239	7.23035	8.20731	8.92094	8.90122	8.83792	8.96401	9.47158	9.39247	HG18
BC093990	SUDS3	1.60644	0.00434276	0.195914	chr12	117313384	117336657	64426	suppressor of defective silencing 3 homolog (S. cerevisiae)	7.94952	8.23351	7.59745	7.68538	7.49153	7.21426	7.84523	8.45103	8.66349	8.25228	8.79367	8.30357	HG18
NM_148920	PIGQ	1.60635	0.022035	0.232965	chr16	560004	574110	9091	" phosphatidylinositol glycan, class Q"	6.66088	7.2256	5.95373	5.83221	5.89664	6.77784	7.15685	7.15894	6.94563	6.85027	6.92565	7.78253	HG18
NM_024637	GAL3ST4	1.60618	0.0322297	0.241297	chr7	99594803	99604152	79690	galactose-3-O-sulfotransferase 4	7.81703	8.04641	6.90215	6.83364	6.94507	7.37805	8.07952	8.46073	8.33582	6.6613	7.90995	8.40765	HG18
NM_015149	RGL1	1.60618	0.026874	0.234663	chr1	181871842	182164289	23179	ral guanine nucleotide dissociation stimulator-like 1	4.46254	4.13462	4.81926	4.94678	5.44393	4.66268	4.79993	5.89792	5.61026	5.90166	5.07102	5.29915	HG18
NM_002692	POLE2	1.60594	0.0224824	0.233242	chr14	49180027	49224685	5427	" polymerase (DNA directed), epsilon 2 (p59 subunit)"	8.70054	8.18184	7.39574	8.57406	7.75084	8.07174	8.25341	8.92456	9.48122	7.77989	9.2366	8.86461	HG18
BC069592	GPR68	1.60457	0.0261533	0.234573	chr14	90770049	90771147	8111	G protein-coupled receptor 68	9.03344	9.3395	7.66196	9.17528	8.96563	8.81377	9.57993	9.92416	9.48359	9.59068	9.45262	9.51704	HG18
NM_005444	RQCD1	1.60451	0.0045702	0.198466	chr2	219141921	219167243	9125	RCD1 required for cell differentiation1 homolog (S. pombe)	10.225	10.0213	9.74349	10.2465	9.53126	9.68241	9.88831	10.7122	10.816	10.3159	11.1162	10.5462	HG18
NM_006733	FSHPRH1	1.60407	0.0333143	0.242359	chrX	100241453	100304634	2491	" FSH primary response (LRPR1 homolog, rat) 1"	6.73749	6.74775	5.32508	7.35368	6.1413	6.20157	6.99545	7.02764	7.46932	6.64118	7.47713	7.55627	HG18
AF041336	FOXO3A	1.60213	0.0105184	0.214133	chr17	18514914	18515499	2309	forkhead box O3A	9.92518	9.79412	10.3814	9.14959	9.81925	9.83074	10.8149	10.1186	10.359	10.06	10.8281	10.8309	HG18
NM_007321	RANBP3	1.60168	0.0178826	0.228041	chr19	5871912	5884329	8498	RAN binding protein 3	5.89381	5.31583	4.8758	4.99977	5.4757	5.85884	6.10784	6.3774	5.83947	4.96361	6.59694	6.39507	HG18
NM_152495	CNIH3	1.60141	0.022445	0.233242	chr1	222870801	222994872	149111	cornichon homolog 3 (Drosophila)	3.36655	3.62462	3.11373	2.63264	3.18617	3.53406	3.27536	4.28939	3.9331	3.44282	4.67478	3.61617	HG18
CR749282	H6PD	1.60005	0.0299228	0.237566	chr1	9222489	9250540	9563	hexose-6-phosphate dehydrogenase (glucose 1-dehydrogenase)	8.53633	8.8595	8.2077	9.1531	8.89008	8.69511	9.22748	8.86673	9.01834	10.2403	8.97995	9.72139	HG18
NM_001610	ACP2	1.59983	0.00490347	0.201449	chr11	47217428	47226939	53	" acid phosphatase 2, lysosomal"	8.85007	9.28615	9.22052	9.04283	8.73632	8.92074	9.80706	9.37346	9.87301	9.01658	9.98094	9.91826	HG18
NM_173517	VKORC1L1	1.59794	0.00592432	0.203481	chr7	64975691	65057237	154807	" vitamin K epoxide reductase complex, subunit 1-like 1"	10.1598	9.48515	8.65555	9.86734	9.53685	9.38511	9.81882	10.4573	10.4439	9.59491	10.5051	10.4888	HG18
NM_144508	CASC5	1.59658	0.0100838	0.213085	chr15	38673738	38743832	57082	cancer susceptibility candidate 5	8.16843	8.61892	7.67462	8.64253	7.99216	7.91286	8.53738	9.2459	8.96873	8.74002	9.12819	8.55337	HG18
NM_198081	SCML4	1.59636	0.00832417	0.207894	chr6	108146850	108200148	256380	sex comb on midleg-like 4 (Drosophila)	8.08932	8.01472	6.86203	7.43378	7.73235	7.68004	7.89642	8.60393	7.88354	8.83399	8.04429	8.61602	HG18
AL833055	INPP5B	1.59509	0.000511253	0.127404	chr1	38166800	38185259	3633	" inositol polyphosphate-5-phosphatase, 75kDa"	9.10976	8.93468	8.58607	8.79682	8.54318	8.42109	9.32335	9.95912	9.27949	9.1025	9.47925	9.24088	HG18
NM_145167	PIGM	1.59489	0.0267394	0.234663	chr1	158266306	158268372	93183	" phosphatidylinositol glycan, class M"	9.61581	9.62071	8.29343	9.64761	8.29329	9.04911	9.785	10.4314	10.0222	8.95279	9.7765	9.90116	HG18
NM_031423	CDCA1	1.59454	0.047506	0.256012	chr1	161558348	161592172	83540	cell division cycle associated 1	9.64832	9.65401	9.82577	10.8298	8.90216	9.68027	9.8285	10.3262	11.186	10.1828	10.6041	10.7673	HG18
NM_052859	RFT1	1.59371	0.00668479	0.20537	chr3	53099849	53139503	91869	RFT1 homolog (S. cerevisiae)	10.1624	10.1803	9.14719	9.88196	9.33781	9.44648	9.98933	10.7135	10.575	9.77452	10.7315	10.4808	HG18
NM_007005	TLE4	1.59299	0.00991893	0.212712	chr9	81376697	81531478	7091	" transducin-like enhancer of split 4 (E(sp1) homolog, Drosophila)"	10.5144	10.4739	10.9671	10.9252	10.6478	10.9503	11.517	11.052	10.9687	12.1472	11.2779	11.2953	HG18
NM_138775	ALKBH8	1.59169	0.00371876	0.190803	chr11	106880540	106941637	91801	" alkB, alkylation repair homolog 8 (E. coli)"	10.6038	10.2833	9.67461	10.1431	9.4045	9.29355	10.8387	10.8708	10.4527	10.1167	10.7859	10.6948	HG18
NM_000267	NF1	1.5915	0.00561958	0.202935	chr17	26446242	26725590	4763	" neurofibromin 1 (neurofibromatosis, von Recklinghausen disease, Watson disease)"	6.95045	7.28963	6.32207	7.14175	6.61218	6.78911	7.25444	7.40484	7.53772	7.62421	7.70272	7.75506	HG18
NM_152679	SLC10A4	1.59021	0.0305538	0.238753	chr4	48180205	48185921	201780	" solute carrier family 10 (sodium/bile acid cotransporter family), member 4"	5.03215	5.28621	4.80078	4.58063	4.51323	4.9521	6.07571	5.94851	5.47246	4.43111	5.0824	5.72635	HG18
BC033073	PGM5	1.58954	0.00776471	0.206294	chr9	70161634	70271290	5239	phosphoglucomutase 5	6.5109	7.04382	6.20943	6.62073	6.25351	5.97252	7.01426	7.18556	7.147	6.64102	7.29651	7.46148	HG18
XM_290809	TAF4B	1.58947	0.000573647	0.129814	chr18	22039205	22225641	6875	" TAF4b RNA polymerase II, TATA box binding protein (TBP)-associated factor, 105kDa"	11.1432	10.8411	10.8674	11.081	10.9697	11.1076	11.3684	11.359	11.9486	12.0052	11.5045	11.7224	HG18
NM_002019	FLT1	1.58922	0.0331876	0.24203	chr13	27773789	27967232	2321	fms-related tyrosine kinase 1 (vascular endothelial growth factor/vascular permeability factor receptor)	6.86528	6.89553	5.58394	6.53473	5.10876	5.4529	7.02227	7.24033	6.51166	6.20731	6.22558	7.65362	HG18
NM_003845	DYRK4	1.58919	0.0206337	0.232893	chr12	4569504	4593302	8798	dual-specificity tyrosine-(Y)-phosphorylation regulated kinase 4	9.36757	9.19559	7.98085	8.27926	8.41761	8.1734	9.6526	9.46385	9.30436	7.8844	9.48239	9.61491	HG18
XM_373340	MAGEB6B	1.58782	0.0113266	0.214955	chrX	26088638	26089862	392433	" melanoma antigen family B, 6B"	4.36718	4.01277	3.66164	3.82531	3.48513	3.78573	4.62113	5.29351	4.06703	3.76317	4.28325	4.75709	HG18
NM_145804	ABTB2	1.58685	0.0459745	0.255149	chr11	34129110	34335378	25841	ankyrin repeat and BTB (POZ) domain containing 2	5.9894	6.30212	5.26258	4.96962	4.27253	5.98415	5.99472	6.60764	6.06785	5.4109	7.02501	6.05818	HG18
BC019088	EDEM1	1.58683	0.0181612	0.228343	chr3	5204357	5232809	9695	" ER degradation enhancer, mannosidase alpha-like 1"	10.7101	10.9257	10.4863	11.2222	11.1356	11.099	10.8818	11.4346	11.7939	11.2697	12.2582	11.6836	HG18
BC085004	KHSRP	1.58655	0.00869618	0.208961	chr19	6364435	6375786	8570	KH-type splicing regulatory protein (FUSE binding protein 2)	7.26503	7.75106	7.45509	6.98369	7.51098	7.74928	8.01953	8.04925	8.15888	7.43408	8.44589	8.50755	HG18
AK130614	IGH@	1.58606	0.0211521	0.232893	chr14	105180451	105589974	3492	immunoglobulin heavy locus	15.3903	15.2085	13.9101	15.5575	14.1384	14.4862	15.3782	15.6317	15.6553	15.5086	15.7176	15.5689	HG18
NM_003622	PPFIBP1	1.58606	0.042488	0.251078	chr12	27568311	27739763	8496	" PTPRF interacting protein, binding protein 1 (liprin beta 1)"	7.17886	7.45456	7.46074	6.7547	7.14431	7.55062	7.95839	7.65574	8.07676	7.13673	7.35818	8.83055	HG18
NM_006501	MOBP	1.58586	0.0169336	0.227453	chr3	39518557	39540989	4336	myelin-associated oligodendrocyte basic protein	4.56711	3.66288	3.22467	3.16253	3.51634	4.39071	3.83427	5.45118	4.59498	4.4576	3.84542	4.29199	HG18
NM_015359	SLC39A14	1.58567	0.0220157	0.232965	chr8	22280736	22336143	23516	" solute carrier family 39 (zinc transporter), member 14"	9.17809	8.92215	7.61056	8.96722	7.46257	8.19301	8.38695	9.39066	9.74374	8.90798	9.32064	9.10821	HG18
CR749466	CMAH	1.58532	0.00759301	0.205449	chr6	25189283	25222632	8418	cytidine monophosphate-N-acetylneuraminic acid hydroxylase (CMP-N-acetylneuraminate monooxygenase)	9.18158	9.53057	8.29895	8.9409	8.80537	8.72466	9.40172	9.4596	9.46554	9.93722	9.93542	9.46004	HG18
NM_153230	FBXO39	1.58471	0.0238528	0.233668	chr17	6620295	6631689	162517	F-box protein 39	3.70946	4.02782	3.67104	3.96135	3.01101	3.27883	3.69478	4.35616	4.64163	3.85055	3.92554	4.9816	HG18
NM_021991	JUP	1.58435	0.0374119	0.245736	chr17	37164389	37196475	3728	junction plakoglobin	9.64549	9.19606	8.61654	9.42255	7.99182	8.6836	9.59303	9.83085	9.45845	8.85481	8.82345	10.6965	HG18
BX640825	RAB15	1.58404	0.0260349	0.234537	chr14	64483714	64508365	376267	" RAB15, member RAS onocogene family"	6.97642	8.20149	7.99126	7.72281	7.03541	7.8999	8.71829	8.42394	8.48301	7.72517	8.11708	8.56197	HG18
NM_001005340	GPNMB	1.58371	0.0320202	0.240966	chr7	23252840	23281254	10457	glycoprotein (transmembrane) nmb	3.85997	3.56308	4.01632	3.5901	4.32712	3.84362	4.25868	4.12235	4.4879	3.70496	4.8097	5.35246	HG18
NM_002541	OGDH	1.58343	0.0180762	0.228278	chr7	44612695	44715194	4967	oxoglutarate (alpha-ketoglutarate) dehydrogenase (lipoamide)	10.1954	10.0315	8.26163	9.38451	8.95393	8.96945	9.49672	9.85126	10.012	9.68459	10.9472	10.1811	HG18
BC108908	POLD3	1.58296	0.0253662	0.233668	chr11	73981297	74029807	10714	" polymerase (DNA-directed), delta 3, accessory subunit"	7.59583	7.49725	5.66703	6.89063	6.78237	7.43487	7.49029	7.8168	7.82159	7.35974	8.08823	7.91133	HG18
NM_015691	WWC3	1.58268	0.00991865	0.212712	chrX	9943611	10072511	55841	WWC family member 3	11.1138	11.2357	10.7574	10.649	10.3014	11.2894	11.5839	11.862	11.1756	11.0169	11.6206	12.0489	HG18
XM_036988	MYH15	1.58155	0.0235108	0.233282	chr3	109581910	109730853	22989	" myosin, heavy polypeptide 15"	7.36582	7.26661	6.84641	7.91203	7.46459	7.46035	7.2942	8.30586	8.16571	7.44461	8.398	8.46392	HG18
NM_018042	SLFN12	1.58115	0.0173148	0.227824	chr17	30762200	30783656	55106	schlafen family member 12	8.57031	8.30512	8.9901	8.10742	8.23432	8.04775	8.6636	9.12177	9.65432	8.20037	9.08515	9.29933	HG18
NM_001025107	ADAR	1.58074	0.000601405	0.134742	chr1	152821156	152867061	103	" adenosine deaminase, RNA-specific"	11.9253	11.936	11.2762	11.7997	11.5496	11.5762	11.9652	12.6575	12.452	12.3354	12.4248	12.2089	HG18
BC040950	TRFP	1.58067	0.00892123	0.209627	chr6	41981939	41996788	9477	Trf (TATA binding protein-related factor)-proximal homolog (Drosophila)	8.21916	7.84473	7.10409	8.03418	6.98912	7.06404	7.91155	8.87361	7.8565	7.93447	8.60861	8.23821	HG18
NM_021971	GMPPB	1.58021	0.0197063	0.231585	chr3	49733935	49736388	29925	GDP-mannose pyrophosphorylase B	12.3685	12.0335	11.2894	12.623	12.0347	11.8717	11.9849	12.7467	13.2698	12.2424	13.1571	12.7041	HG18
BC071982	KDELR2	1.57983	0.018394	0.228946	chr7	6468943	6490328	11014	KDEL (Lys-Asp-Glu-Leu) endoplasmic reticulum protein retention receptor 2	13.0777	12.9841	12.1286	13.4582	12.7626	12.5972	12.8614	13.2655	13.9176	13.5174	14.078	13.33	HG18
NM_016459	PACAP	1.57967	0.0138605	0.221027	chr5	138751073	138753501	51237	proapoptotic caspase adaptor protein	14.2153	14.1741	13.4164	14.6346	13.4888	14.1032	14.258	14.659	14.9774	14.4966	15.0255	14.7972	HG18
AK125519	KDELC2	1.57944	0.0298735	0.237566	chr11	107849011	107867154	143888	KDEL (Lys-Asp-Glu-Leu) containing 2	7.89735	8.24218	8.3635	7.13528	7.8338	7.18906	8.32808	8.79674	8.625	7.67035	8.96248	8.34171	HG18
NM_153268	PLCXD2	1.5794	0.0428202	0.251181	chr3	112876212	113047984	257068	" phosphatidylinositol-specific phospholipase C, X domain containing 2"	5.78056	7.14218	7.41639	6.82943	7.53824	6.8877	7.95897	7.8372	7.32059	6.98036	7.39764	8.2654	HG18
BC010839	RPN1	1.57919	0.015262	0.224887	chr3	129821502	129852370	6184	ribophorin I	11.7437	11.9826	11.3538	12.1157	10.9921	11.4363	11.845	12.2017	12.6217	11.8748	12.8303	12.2319	HG18
NM_014783	ARHGAP11A	1.57772	0.0397563	0.248823	chr15	30694982	30719160	9824	Rho GTPase activating protein 11A	8.49904	8.40434	7.31473	8.90334	8.20733	7.83166	7.77299	9.06548	9.22756	8.71694	9.45609	8.84731	HG18
BC114361	TBL2	1.5777	0.00362141	0.190518	chr7	72622757	72623552	26608	transducin (beta)-like 2	8.59539	8.70346	7.99848	8.693	8.03614	8.15912	8.86686	9.08148	9.21404	8.50991	9.21356	9.29631	HG18
NM_032564	DGAT2	1.57738	0.0460426	0.255172	chr11	75157455	75190225	84649	diacylglycerol O-acyltransferase homolog 2 (mouse)	9.98415	9.73917	6.9943	9.49197	8.68289	9.07407	9.32692	10.4729	10.09	9.64657	9.94924	9.7101	HG18
NM_001531	MR1	1.57517	0.011499	0.215335	chr1	179269761	179291256	3140	" major histocompatibility complex, class I-related"	11.5518	11.7286	11.3227	11.7551	10.7257	11.5588	11.8965	12.2764	12.5573	11.5769	12.3796	11.8873	HG18
BC038507	GLS	1.57506	0.033834	0.242597	chr2	191453794	191538200	2744	glutaminase	12.3291	12.464	11.8722	12.6264	11.9036	11.9682	12.1095	13.2659	13.038	13.5569	12.5097	12.183	HG18
NM_004733	SLC33A1	1.57476	0.0107107	0.214133	chr3	157028064	157054861	9197	" solute carrier family 33 (acetyl-CoA transporter), member 1"	10.4434	10.0581	9.15931	10.5217	9.58499	10.0435	10.5438	10.5772	10.8326	10.4157	11.0324	10.6914	HG18
BC025968	BHLHB3	1.57464	0.0329009	0.241752	chr12	26164617	26169270	79365	" basic helix-loop-helix domain containing, class B, 3"	10.7353	10.3779	9.61121	10.8679	9.89355	10.3209	11.3205	11.2192	11.126	10.7149	11.4324	9.72258	HG18
BC002342	CORO1C	1.57409	0.000902601	0.148622	chr12	107564474	107649409	23603	" coronin, actin binding protein, 1C"	10.9878	10.8151	10.3965	10.78	10.2907	10.6406	10.9632	11.3325	11.3104	10.9924	11.807	11.3834	HG18
BC104891	MCOLN2	1.57352	0.014773	0.22367	chr1	85164899	85235211	255231	mucolipin 2	10.3567	9.40423	8.37619	8.73022	9.25959	9.49549	10.2114	10.6261	10.1205	8.82047	10.4024	9.52346	HG18
AB188489	SYNPO2L	1.57245	0.0277597	0.23542	chr10	75074650	75085838	79933	synaptopodin 2-like	4.24628	5.30132	5.10218	5.70371	4.9288	5.42296	6.61703	5.44533	5.70077	5.52664	5.58371	5.79105	HG18
AB037819	RRBP1	1.57237	0.0444487	0.253746	chr20	17542324	17610840	6238	ribosome binding protein 1 homolog 180kDa (dog)	11.3519	11.0666	10.3986	11.6897	10.892	10.4787	10.5119	11.1629	12.2305	11.5997	12.2495	11.7726	HG18
BC000491	PCNA	1.57212	0.0319037	0.240777	chr20	5043606	5048589	5111	proliferating cell nuclear antigen	11.7343	11.5224	10.7838	12.3147	10.7937	10.9312	11.3066	12.2718	12.6252	11.615	12.3809	12.0888	HG18
NM_145043	NEIL2	1.57194	0.0411136	0.249345	chr8	11664665	11682263	252969	nei like 2 (E. coli)	7.09971	7.96687	6.575	6.56313	5.58592	6.12556	7.2137	7.34673	7.74263	7.01409	7.53609	7.97959	HG18
BC032453	SCFD2	1.57185	0.00870059	0.208961	chr4	53434711	53926997	152579	sec1 family domain containing 2	9.75442	9.84645	8.66555	9.54331	9.10033	9.29904	9.71861	10.232	10.1797	9.48992	10.4415	10.1724	HG18
AB191261	FN1	1.5717	0.0221248	0.232965	chr2	215933833	216009036	2335	fibronectin 1	6.52344	7.03372	5.99413	7.37031	6.40137	6.60083	7.19755	7.67617	7.321	7.24683	7.13663	7.58754	HG18
NM_021213	PCTP	1.57148	0.024154	0.233668	chr17	51183448	51209733	58488	phosphatidylcholine transfer protein	9.50913	9.60741	8.60163	8.95655	8.0172	8.81936	9.09428	9.52336	10.0128	8.80689	9.89823	10.1817	HG18
NM_170743	IL28RA	1.56972	0.0338155	0.242554	chr1	24353233	24386338	163702	" interleukin 28 receptor, alpha (interferon, lambda receptor)"	10.5272	10.5633	8.63948	9.68837	10.1905	9.86562	10.1858	11.0697	10.5396	10.3064	11.37	10.224	HG18
BC008180	METTL7A	1.56917	0.0126183	0.218218	chr12	49605082	49611596	25840	methyltransferase like 7A	11.5957	11.7714	10.6967	10.9164	11.0121	11.4842	12.129	12.2822	11.7924	11.0582	12.1494	11.9775	HG18
NM_013386	SLC25A24	1.56844	0.0204689	0.232893	chr1	108478967	108544421	29957	solute carrier family 25 (mitochondrial carrier	10.2932	10.2424	10.0129	10.855	9.55167	9.89981	10.4528	11.0206	10.4492	11.4885	10.3906	10.9484	HG18
AK125909	TTC12	1.56789	0.0157696	0.225373	chr11	112733777	112737886	54970	tetratricopeptide repeat domain 12	8.50168	9.15909	8.55853	8.85398	8.34949	9.22392	9.78367	8.83182	9.31457	9.90458	9.27842	9.40288	HG18
NM_022130	GOLPH3	1.56788	0.0476372	0.256012	chr5	32160580	32210182	64083	golgi phosphoprotein 3 (coat-protein)	11.1341	10.9237	11.0292	11.0809	9.12231	9.44858	10.782	11.5865	10.9931	11.2958	11.9007	10.9655	HG18
NM_006106	YAP1	1.56785	0.0356579	0.244156	chr11	101486540	101609359	10413	" Yes-associated protein 1, 65kDa"	4.37794	4.88979	5.13749	4.93743	3.72237	4.12578	5.59517	4.74751	5.08177	5.59262	5.00084	5.35863	HG18
NM_003838	FPGT	1.56734	0.021902	0.232965	chr1	74436513	74445708	8790	fucose-1-phosphate guanylyltransferase	7.3308	7.36217	6.47968	7.54589	6.19543	6.13418	7.38758	7.53993	7.57908	7.94679	7.45017	7.65485	HG18
NM_153029	N4BP1	1.56713	0.0314052	0.239748	chr16	47130137	47201621	9683	Nedd4 binding protein 1	6.62416	7.13606	5.54383	6.77001	6.18262	5.47548	6.81257	7.21374	7.10067	7.03446	6.88558	7.27875	HG18
NM_016557	CCRL1	1.5668	0.0126729	0.218483	chr3	133798783	133804072	51554	chemokine (C-C motif) receptor-like 1	7.7719	7.50702	7.95501	6.87963	6.72206	7.15274	8.27131	7.81311	7.76985	7.47453	8.1304	8.56568	HG18
BC040013	EARS2	1.56654	0.0473999	0.256004	chr16	23443843	23476166	124454	glutamyl-tRNA synthetase 2 (mitochondrial)(putative)	9.05185	8.99795	9.50805	9.26732	8.63497	8.22932	10.1659	9.99124	9.95323	9.60144	8.81968	8.79658	HG18
NM_001467	SLC37A4	1.56547	0.024271	0.233668	chr11	118400273	118406629	2542	" solute carrier family 37 (glycerol-6-phosphate transporter), member 4"	8.8756	8.99392	7.67739	8.383	7.32111	7.98511	8.98883	9.10242	9.29501	7.87233	9.14197	9.07236	HG18
BC033777	ALS2CR8	1.56441	0.00715543	0.205441	chr2	203490843	203556951	79800	" amyotrophic lateral sclerosis 2 (juvenile) chromosome region, candidate 8"	8.67647	9.08002	8.34886	8.21969	8.01229	8.55002	9.47771	9.34759	9.07473	8.72476	8.88483	9.35302	HG18
NM_005369	MCF2	1.56347	0.0374962	0.245781	chrX	138491595	138552519	4168	MCF.2 cell line derived transforming sequence	8.17692	7.97023	7.45213	7.22024	7.83723	7.93273	7.86571	8.20915	8.82219	8.56467	9.15712	7.31876	HG18
NM_016231	NLK	1.56334	0.00245758	0.179658	chr17	23393300	23547534	51701	nemo-like kinase	11.5751	11.2471	11.1834	11.4415	10.5279	11.1133	12.0094	12.0392	11.6312	11.6156	11.9064	11.9087	HG18
BC018905	FBXO5	1.56305	0.0421994	0.250894	chr6	153333369	153345830	26271	F-box protein 5	10.4091	10.19	10.6421	11.1081	9.06327	9.69801	10.6633	10.9635	10.9228	10.7674	11.3709	11.024	HG18
NM_198431	HSPA4	1.56277	0.0220882	0.232965	chr5	132415560	132468608	3308	heat shock 70kDa protein 4	9.48849	10.1565	10.1679	9.51757	9.81569	10.4359	11.2179	10.745	10.4116	10.1336	10.1438	10.7377	HG18
BC033068	PCDHB13	1.56245	0.0517231	0.260471	chr5	140573721	140576474	56123	protocadherin beta 13	3.53979	3.49867	3.69071	3.95983	3.52806	3.78463	4.03127	4.07546	4.18689	3.69984	3.79208	5.37875	HG18
XM_931883	DDX12	1.56232	0.0395537	0.24822	chr12	9467783	9492580	440081	" DEAD/H (Asp-Glu-Ala-Asp/His) box polypeptide 12 (CHL1-like helicase homolog, S. cerevisiae)"	7.5874	7.63323	7.48741	6.72708	7.91792	7.42708	7.75763	8.46837	7.70014	7.19202	8.5875	8.62117	HG18
NM_015367	BCL2L13	1.56206	0.0161155	0.225576	chr22	16501484	16591991	23786	BCL2-like 13 (apoptosis facilitator)	9.72364	10.0474	8.70228	9.72341	8.95044	9.23926	10.105	10.2252	10.0105	9.90117	9.84627	10.507	HG18
NM_175085	GART	1.5599	0.0151217	0.224887	chr21	33818185	33836286	2618	" phosphoribosylglycinamide formyltransferase, phosphoribosylglycinamide synthetase, phosphoribosylaminoimidazole synthetase"	8.70165	8.83168	8.384	8.54945	7.40238	8.23893	8.88511	9.22947	9.04671	8.77654	9.13287	9.22649	HG18
BC002965	LAMP2	1.55969	0.0447304	0.253855	chrX	119455755	119487187	3920	lysosomal-associated membrane protein 2	10.0311	9.89573	9.43936	9.75171	9.615	10.1827	11.2519	10.8108	10.5843	9.40401	9.97923	10.1342	HG18
BC040224	AK3L1	1.55959	0.0274825	0.235021	chr1	65386561	65465761	205	adenylate kinase 3-like 1	6.80017	6.46937	5.63626	7.22535	5.80265	6.4877	6.5383	7.5828	6.87866	6.73911	7.4201	7.40541	HG18
NM_014735	PHF16	1.55928	0.0256358	0.234096	chrX	46656811	46805584	9767	PHD finger protein 16	11.2485	11.3802	11.0148	11.1657	11.1183	11.5132	12.4122	11.0995	11.2029	11.8474	12.2409	12.0549	HG18
NM_001605	AARS	1.55876	0.0378299	0.246344	chr16	68843797	68880913	16	alanyl-tRNA synthetase	10.9799	10.7566	8.98056	10.9389	10.6798	10.4766	10.8005	11.356	11.6511	10.889	11.3402	11.2049	HG18
NM_002402	MEST	1.55828	0.0377543	0.246344	chr7	129919173	129933369	4232	mesoderm specific transcript homolog (mouse)	7.99966	8.04451	7.69197	7.76873	7.33769	7.5868	8.36988	8.25416	8.07725	7.22127	8.64277	9.1518	HG18
AK096688	ANKRD41	1.55782	0.0291031	0.237122	chr19	17255328	17259247	126549	ankyrin repeat domain 41	9.27824	8.78683	7.16371	8.18568	8.28789	8.71276	9.04088	9.78997	9.37453	7.94963	9.38021	8.91706	HG18
BC035901	WDR21A	1.55735	0.00199	0.179658	chr14	72462938	72496105	26094	WD repeat domain 21A	10.3671	9.76522	9.53098	9.14123	9.4261	9.71916	10.732	10.3153	10.361	9.5277	10.49	10.4106	HG18
BC012919	KLF7	1.55712	0.00670038	0.20537	chr2	207653331	207739816	8609	Kruppel-like factor 7 (ubiquitous)	9.76581	9.85506	10.2792	9.74257	9.23991	9.82869	10.6538	10.2669	9.97517	10.5817	10.5317	10.6087	HG18
NM_001003701	ATP5J	1.55631	0.0312381	0.239622	chr21	26018661	26029836	522	" ATP synthase, H+ transporting, mitochondrial F0 complex, subunit F6"	7.97368	7.97955	6.63791	7.93583	7.89602	7.49288	8.24531	7.97991	8.17109	7.62863	9.00639	8.69636	HG18
NM_024029	YIPF2	1.55541	0.00628251	0.205021	chr19	10894443	10900357	78992	" Yip1 domain family, member 2"	10.702	10.8247	10.0153	10.803	10.1149	10.375	10.7287	11.2348	11.3762	10.7767	11.5423	11.0286	HG18
NM_003219	TERT	1.55536	0.0222308	0.233165	chr5	1306281	1348159	7015	telomerase reverse transcriptase	3.51945	3.69892	3.4826	3.5825	4.16725	3.45184	3.43731	4.37778	4.82767	4.04319	4.63616	4.14114	HG18
NM_000717	CA4	1.55521	0.0344994	0.243174	chr17	55582130	55591686	762	carbonic anhydrase IV	4.65426	4.73438	5.27861	5.53362	5.0771	4.94658	5.39697	5.51421	6.44491	6.02556	5.18995	5.20241	HG18
BC002684	PSME3	1.55506	0.0495624	0.25827	chr17	38238978	38247278	10197	" proteasome (prosome, macropain) activator subunit 3 (PA28 gamma"	10.4877	10.4543	8.82415	10.7323	9.81331	9.82973	9.73993	11.0803	11.3275	10.3293	11.0272	10.6577	HG18
NM_000420	KEL	1.55469	0.0361493	0.244468	chr7	142348322	142369625	3792	" Kell blood group, metalloendopeptidase"	3.48441	4.39706	3.84282	3.63105	4.41637	3.89589	3.94768	5.15655	4.74838	4.28458	5.02277	4.17725	HG18
AF286592	CDC42SE1	1.55416	0.0151935	0.224887	chr1	149291213	149298674	56882	CDC42 small effector 1	9.26189	9.59795	8.93538	8.49987	8.82274	9.153	9.77279	10.4649	9.59808	9.17645	9.41251	9.54532	HG18
NM_001249	ENTPD5	1.55354	0.0309652	0.239388	chr14	73502924	73555714	957	ectonucleoside triphosphate diphosphohydrolase 5	7.36553	7.63837	5.83152	6.84309	6.98627	6.84588	7.1608	7.29352	7.80351	7.13711	7.93315	8.22726	HG18
BC002702	SLC25A15	1.55298	0.022729	0.233282	chr13	40261632	40281965	10166	solute carrier family 25 (mitochondrial carrier	7.02462	7.59435	6.36831	7.38296	6.82827	6.9048	7.52462	7.69212	7.61504	7.17312	7.56747	8.37245	HG18
NM_001618	PARP1	1.55296	0.00721255	0.205441	chr1	224615128	224662414	142	" poly (ADP-ribose) polymerase family, member 1"	12.9684	13.0828	12.225	12.8727	12.0599	12.4413	13.0972	13.4777	13.2758	13.0598	13.43	13.3725	HG18
NM_006095	ATP8A1	1.55293	0.0150053	0.224887	chr4	42109391	42353647	10396	" ATPase, aminophospholipid transporter (APLT), Class I, type 8A, member 1"	9.29371	9.19559	9.82467	8.55668	9.39846	9.51227	9.88425	10.1469	9.72144	9.82037	10.1497	10.0995	HG18
AK097746	DNHD2	1.55221	0.050651	0.259649	chr3	57302816	57361295	201625	dynein heavy chain domain 2	5.30666	4.08202	4.45097	4.28978	5.41001	5.33679	5.71582	5.97332	5.22382	4.33475	5.12607	6.18795	HG18
NM_001748	CAPN2	1.55179	0.00399523	0.191795	chr1	221966823	222030343	824	" calpain 2, (m/II) large subunit"	12.0076	12.2952	11.7298	12.3063	11.5765	11.7873	12.2598	12.6616	12.8349	12.7106	12.7077	12.4149	HG18
NM_003299	HSP90B1	1.55147	0.010517	0.214133	chr12	102848318	102865833	7184	" heat shock protein 90kDa beta (Grp94), member 1"	13.3634	13.0809	12.727	13.5063	12.2873	12.7577	13.1622	13.74	14.05	13.2723	13.992	13.4076	HG18
NM_001004128	QSCN6	1.55141	0.0435071	0.252644	chr1	178390590	178433792	5768	quiescin Q6	6.94428	7.35265	6.70616	5.60332	6.74836	7.13452	7.39247	7.48724	7.41955	6.56089	7.81236	7.83907	HG18
NM_001013399	CCNC	1.55079	0.0282774	0.236299	chr6	100096983	100123411	892	cyclin C	9.99067	10.3307	10.0468	10.0768	9.05783	9.6905	10.4693	10.6412	10.9945	9.68167	10.8855	10.2643	HG18
NM_032330	CAPNS2	1.55054	0.0354021	0.243997	chr16	54158084	54159093	84290	" calpain, small subunit 2"	4.00804	3.61281	4.49149	4.22749	4.22273	4.52263	4.20953	4.72647	4.80074	4.43036	4.69042	5.70606	HG18
BC074750	TBXA2R	1.54851	0.0388788	0.247454	chr19	3546667	3551671	6915	thromboxane A2 receptor	5.73232	6.42865	5.47581	6.25102	5.63386	5.83471	6.62831	6.45296	5.75115	6.26576	6.43865	7.35538	HG18
BC006551	LMNB2	1.54759	0.0239556	0.233668	chr19	2381846	2407931	84823	lamin B2	10.1202	10.258	9.20287	10.3423	9.88607	10.3016	10.306	10.5475	11.0993	10.0423	11.1238	10.743	HG18
NM_024018	BTN2A3	1.54739	0.0418869	0.25069	chr6	26530325	26539822	54718	" butyrophilin, subfamily 2, member A3"	6.36219	6.68786	6.75277	7.70066	6.70667	6.41839	7.22656	7.56564	7.76386	7.86295	6.58898	7.52321	HG18
NM_024754	PTCD2	1.54684	0.0182051	0.228343	chr5	71651973	71691808	79810	pentatricopeptide repeat domain 2	9.64241	9.60692	7.87835	9.09494	8.79905	8.98009	9.745	9.85144	9.8637	9.22081	9.73359	9.90804	HG18
BC105956	EFNB2	1.54585	0.0161279	0.225576	chr13	105942067	105985334	1948	ephrin-B2	4.50918	4.27766	4.30018	4.21973	4.93854	4.44033	4.75653	4.9429	5.31158	4.57987	5.838	4.7434	HG18
L38019	ITPR1	1.54503	0.00452533	0.197721	chr3	4510137	4863187	3708	" inositol 1,4,5-triphosphate receptor, type 1"	8.71095	8.67599	8.2165	8.27848	7.70148	8.18763	9.49687	9.17697	8.63651	8.54664	8.90289	8.77753	HG18
NM_004740	TIAF1	1.54352	0.0404014	0.249146	chr17	24424664	24426753	9220	TGFB1-induced anti-apoptotic factor 1	8.15035	8.16494	6.38635	7.39255	7.83576	7.94543	8.65729	8.28171	8.15574	7.44014	8.41657	8.92962	HG18
NM_000098	CPT2	1.54343	0.0102249	0.213591	chr1	53434688	53452455	1376	carnitine palmitoyltransferase II	11.06	11.2006	10.9288	11.5485	10.4579	11.2044	11.6816	11.5654	11.805	11.744	11.7116	11.8514	HG18
BC017314	ETS1	1.54166	0.0339333	0.242597	chr11	127836599	127897369	2113	v-ets erythroblastosis virus E26 oncogene homolog 1 (avian)	12.3432	11.0636	11.8217	12.5189	12.3412	12.449	13.2803	12.7733	11.9532	12.6774	12.8132	12.9471	HG18
NM_016447	MPP6	1.54144	0.0184202	0.228946	chr7	24579609	24694023	51678	" membrane protein, palmitoylated 6 (MAGUK p55 subfamily member 6)"	11.3878	11.5856	10.8242	11.0406	11.1767	11.4881	11.1954	12.19	11.9059	11.7617	12.5216	11.3976	HG18
BC042141	RCC2	1.54044	0.00539273	0.202349	chr1	17608069	17637611	55920	regulator of chromosome condensation 2	8.97579	8.87601	8.48761	9.17128	9.03586	8.72674	9.1013	9.4101	9.35514	9.14191	9.91477	9.94676	HG18
NM_004414	DSCR1	1.5404	0.016302	0.226443	chr21	34810651	34909252	1827	Down syndrome critical region gene 1	8.79032	8.64123	6.76581	7.86077	7.67749	7.47482	8.37133	8.79066	8.56131	8.13558	8.9247	8.94591	HG18
BC001274	CDC2L5	1.53979	0.01428	0.222593	chr7	39993959	40076190	8621	cell division cycle 2-like 5 (cholinesterase-related cell division controller)	11.3005	11.771	12.0157	11.5946	10.881	11.6066	12.4006	12.4063	12.1546	11.8791	12.2301	12.0164	HG18
NM_005118	TNFSF15	1.53834	0.0486264	0.25726	chr9	116591420	116608229	9966	" tumor necrosis factor (ligand) superfamily, member 15"	4.53445	4.1149	4.04384	4.0869	4.29677	3.71933	5.09389	4.64294	4.95696	4.29615	3.44763	5.44505	HG18
NM_020715	PLEKHH1	1.53821	0.0395424	0.24822	chr14	67069784	67126004	57475	" pleckstrin homology domain containing, family H (with MyTH4 domain) member 1"	5.02494	5.7132	4.62101	5.69136	5.25735	5.44745	6.08788	5.97261	5.79076	5.22392	5.66586	6.6403	HG18
NM_181747	ORC5L	1.53785	0.00746325	0.205449	chr7	103595859	103635699	5001	" origin recognition complex, subunit 5-like (yeast)"	9.73545	9.73167	8.71777	9.51602	8.895	9.35416	10.2621	10.0501	10.0686	9.35837	9.96181	10.1225	HG18
NM_198460	GBP6	1.5374	0.0250513	0.233668	chr1	89602204	89624608	163351	" guanylate binding protein family, member 6"	5.13252	5.74649	5.24182	5.36747	6.03238	5.2866	5.68563	6.59965	6.43902	5.96413	5.46717	6.26429	HG18
NM_203463	LASS6	1.53632	0.0284897	0.236826	chr2	169021080	169339398	253782	LAG1 longevity assurance homolog 6 (S. cerevisiae)	11.0574	10.7085	10.9509	9.73939	10.6438	10.9054	11.5903	11.7396	10.9704	10.3705	11.2094	11.7326	HG18
BC037852	MTHFS	1.53464	0.0455194	0.254706	chr15	77924445	77925926	10588	" 5,10-methenyltetrahydrofolate synthetase (5-formyltetrahydrofolate cyclo-ligase)"	5.12177	5.9048	5.12976	5.26784	4.95852	5.53463	6.23773	6.3906	6.3294	5.87977	4.95414	5.56765	HG18
NM_033515	ARHGAP18	1.53456	0.000879514	0.147621	chr6	129939932	130073063	93663	Rho GTPase activating protein 18	9.17504	9.0051	8.39579	8.68759	8.61476	8.52163	8.97189	9.49056	9.19984	9.24408	9.86089	9.33277	HG18
NM_138568	XTP7	1.53432	0.0287713	0.236876	chr19	50407718	50429309	90332	protein 7 transactivated by hepatitis B virus X antigen (HBxAg)	4.98616	5.01239	5.10414	5.21165	4.49252	5.0824	5.00269	5.81561	4.8021	6.19461	5.80085	5.61573	HG18
BC003560	RPN2	1.53385	0.022968	0.233282	chr20	35241136	35303223	6185	ribophorin II	12.2468	12.4855	11.8597	12.0934	11.3711	11.5361	12.292	12.6568	12.9743	11.7101	13.0992	12.4582	HG18
NM_016521	TFDP3	1.53248	0.00880875	0.209501	chrX	132178362	132180042	51270	" transcription factor Dp family, member 3"	8.61743	8.69334	7.93813	8.24425	7.95968	7.92649	8.52073	8.72104	9.03511	8.31142	9.56078	8.79544	HG18
NM_019555	ARHGEF3	1.53236	0.00460582	0.19887	chr3	56736485	56810993	50650	Rho guanine nucleotide exchange factor (GEF) 3	10.7429	10.7686	10.4053	9.86848	9.97247	10.196	11.1367	11.1051	10.8697	10.3515	11.3192	10.9364	HG18
BC107742	IFT74	1.53228	0.0357105	0.244156	chr9	26946476	27026792	80173	intraflagellar transport 74 homolog (Chlamydomonas)	8.95485	8.70764	7.68222	7.98493	8.36182	9.27227	9.38665	9.36799	8.90876	8.29236	9.00026	9.84406	HG18
BC010020	AP3S2	1.53217	0.0221956	0.233165	chr15	88178541	88238233	10239	" adaptor-related protein complex 3, sigma 2 subunit"	10.3035	10.6616	9.56111	10.1326	9.14367	9.42316	10.4647	10.6988	10.8963	9.95783	10.6323	10.6892	HG18
NM_018349	MCTP2	1.53216	0.00318686	0.186607	chr15	92642498	92823267	55784	" multiple C2 domains, transmembrane 2"	8.35338	8.0449	8.4433	8.01161	7.84209	8.20056	8.99597	8.7277	8.46698	8.50321	8.43515	9.32063	HG18
NM_024561	NARG1L	1.53203	0.0302405	0.238053	chr13	40783417	40849162	79612	NMDA receptor regulated 1-like	8.96674	8.69698	9.03279	8.00859	7.98601	8.73088	9.66884	9.50155	8.73817	8.20555	9.40905	9.44651	HG18
BC045173	DARS2	1.53192	0.0181662	0.228343	chr1	172060440	172093735	55157	aspartyl-tRNA synthetase 2 (mitochondrial)	9.04158	8.86967	7.86169	9.32346	8.20172	8.5083	9.08721	9.36333	9.6221	9.06216	9.44223	9.34369	HG18
NM_031281	FCRL5	1.53181	0.00250682	0.179658	chr1	155749790	155788934	83416	Fc receptor-like 5	12.8789	12.4512	12.0579	12.3428	12.4385	12.35	12.6254	13.323	13.2807	13.1362	13.2846	12.4529	HG18
BC111730	AVIL	1.53162	0.0290424	0.237122	chr12	56477789	56496108	10677	advillin	7.40476	7.61242	5.97047	7.05106	6.1474	6.55061	7.59749	7.76709	7.45391	6.71123	7.24438	8.06237	HG18
AB158503	FHL2	1.53159	0.04025	0.249146	chr2	105343716	105421384	2274	four and a half LIM domains 2	5.57099	6.30303	5.58428	5.62838	5.10717	5.812	5.2491	6.20786	6.67132	6.26815	6.50194	6.64737	HG18
AK090988	IMPAD1	1.53148	0.00552982	0.202349	chr8	58034918	58037024	54928	inositol monophosphatase domain containing 1	8.13147	7.73513	7.69484	7.97638	7.06718	7.47351	8.10528	7.90306	8.21174	8.07496	8.97561	8.4596	HG18
BC001883	NOLC1	1.53143	0.00301784	0.185547	chr10	103902150	103912346	9221	nucleolar and coiled-body phosphoprotein 1	11.0168	10.8231	10.3138	10.4216	10.4234	10.0824	10.7455	11.4194	11.1084	10.5766	11.4963	11.3886	HG18
AK057165	ITFG3	1.53005	0.0170496	0.227453	chr16	224801	258971	83986	integrin alpha FG-GAP repeat containing 3	7.23592	7.4631	6.70452	6.82918	6.75203	7.46851	7.40148	7.92636	7.25697	7.25704	7.80786	8.35642	HG18
AL354612	TMEM48	1.529	0.0281407	0.236231	chr1	54003723	54076696	55706	transmembrane protein 48	9.29545	8.9137	7.75335	9.20383	7.33744	8.50734	8.81549	9.41544	9.45273	9.30764	9.10303	9.4831	HG18
NM_015084	MRPS27	1.52887	0.00233289	0.179658	chr5	71551110	71651809	23107	mitochondrial ribosomal protein S27	10.2062	10.1253	9.32442	9.2852	9.41558	9.36148	9.94257	10.4273	10.4812	9.93658	10.5427	10.2708	HG18
NM_205847	GMPPA	1.52875	0.0136038	0.220467	chr2	220071872	220079955	29926	GDP-mannose pyrophosphorylase A	11.5082	11.7169	10.9639	11.7635	10.867	10.9572	11.5932	11.8404	12.3924	11.547	12.2697	11.8915	HG18
BC000357	SNX1	1.52836	0.0099928	0.213051	chr15	62175255	62217254	6642	sorting nexin 1	12.5773	12.3952	11.4634	12.4001	11.3735	11.6572	12.5007	13.0036	12.7935	12.2938	12.494	12.8227	HG18
NM_001007279	RRP22	1.52823	0.0458021	0.25502	chr22	28038921	28041748	10633	RAS-related on chromosome 22	7.91722	7.63539	7.08413	7.51646	7.86115	7.65821	8.30646	7.79651	8.00466	7.08997	8.66812	8.92396	HG18
NM_207344	SPRYD4	1.5281	0.0331592	0.241948	chr12	55148628	55150067	283377	SPRY domain containing 4	8.44822	8.40366	7.11322	8.4191	7.2853	7.04003	7.96611	8.82244	8.70972	7.8614	9.1264	8.28738	HG18
NM_001006941	ALG3	1.528	0.0470862	0.255915	chr3	185442810	185450011	10195	" asparagine-linked glycosylation 3 homolog (S. cerevisiae, alpha-1,3-mannosyltransferase)"	10.1685	10.4471	8.52617	10.5863	9.24803	9.31123	10.1311	10.7111	10.5742	10.0593	10.7944	10.5874	HG18
BC041692	ACSL3	1.52799	0.00906627	0.20997	chr2	223433983	223515188	2181	acyl-CoA synthetase long-chain family member 3	10.1786	10.2879	9.2624	9.81325	9.4177	10.087	10.5845	10.4211	10.2866	10.5378	10.5554	10.6017	HG18
NM_198584	CA13	1.52754	0.0276334	0.235091	chr8	86345258	86383554	377677	carbonic anhydrase XIII	7.90874	7.92125	6.74003	7.42426	6.80976	6.68806	7.76692	8.74139	7.56803	7.26533	7.44898	8.35652	HG18
NM_182966	NEDD9	1.52749	0.0218021	0.232965	chr6	11308591	11340877	4739	" neural precursor cell expressed, developmentally down-regulated 9"	10.1112	10.1839	9.10855	9.00046	9.50047	9.97108	10.8276	10.3196	9.44599	10.1265	10.3141	10.5957	HG18
NM_005014	OMD	1.52697	0.0333388	0.242426	chr9	94216358	94226381	4958	osteomodulin	8.4713	8.58942	9.08872	8.88239	7.65778	8.30776	9.32556	9.56363	8.74656	9.45897	8.73693	9.01132	HG18
U31601	JAK3	1.52689	0.0175088	0.227852	chr19	17801596	17819823	3718	" Janus kinase 3 (a protein tyrosine kinase, leukocyte)"	7.66869	8.09133	7.19847	7.70658	7.79175	7.95894	7.76263	8.60814	8.49699	7.83411	8.79713	8.43834	HG18
NM_182552	WDR27	1.52639	0.0228514	0.233282	chr6	169599231	169843674	253769	WD repeat domain 27	10.39	10.6179	10.0393	10.1174	10.3298	10.4824	11.248	10.5142	10.588	10.4148	10.7727	11.7092	HG18
BC103723	LMNB1	1.52636	0.00884886	0.209501	chr5	126140718	126199899	4001	lamin B1	8.36968	7.56809	7.74254	8.49295	8.24271	7.65257	8.11952	8.86036	8.79436	8.3249	9.09474	8.59435	HG18
AY358724	LMAN1L	1.52579	0.0277856	0.235421	chr15	72892246	72905151	79748	" lectin, mannose-binding, 1 like"	6.16618	6.07713	5.15844	5.64512	6.37093	5.83953	6.73002	6.395	7.13329	5.68782	6.72667	6.10709	HG18
NM_000629	IFNAR1	1.52563	0.0401991	0.249146	chr21	33619083	33653999	3454	" interferon (alpha, beta and omega) receptor 1"	11.915	11.5703	9.82009	12.2167	10.4162	10.5655	11.4011	12.3191	11.9486	12.0194	11.7706	12.0208	HG18
NM_194252	TTLL11	1.52561	0.0374984	0.245781	chr9	123624112	123895384	158135	" tubulin tyrosine ligase-like family, member 11"	8.9312	9.00186	7.0739	8.98689	7.38982	7.79716	8.94523	9.0373	9.16014	8.98661	8.85072	9.08284	HG18
BC052800	PTPN18	1.52415	0.00650444	0.20537	chr2	130830087	130848613	26469	" protein tyrosine phosphatase, non-receptor type 18 (brain-derived)"	12.8163	12.9996	11.8607	12.4178	12.3201	12.3372	12.9619	13.3327	13.1225	12.808	13.4148	12.9401	HG18
NM_000214	JAG1	1.52402	0.0112369	0.214955	chr20	10566333	10602590	182	jagged 1 (Alagille syndrome)	7.49165	7.33073	6.56353	7.51372	6.69425	7.48995	7.86532	7.98598	7.70988	7.75503	7.74686	7.94933	HG18
NM_004446	EPRS	1.52365	0.0324136	0.241495	chr1	218208564	218286623	2058	glutamyl-prolyl-tRNA synthetase	11.3552	11.6385	10.7273	11.6149	10.183	11.1505	11.619	12.1724	11.789	11.3431	12.2061	11.4629	HG18
NM_013339	ALG6	1.52353	0.0147408	0.22367	chr1	63605885	63675466	29929	" asparagine-linked glycosylation 6 homolog (S. cerevisiae, alpha-1,3-glucosyltransferase)"	9.41756	9.28662	8.28029	8.50693	8.06955	8.16204	9.321	9.68183	9.5095	8.19678	9.45403	9.41441	HG18
BC001305	ELOVL6	1.52327	0.025986	0.234514	chr4	111190132	111339207	79071	" ELOVL family member 6, elongation of long chain fatty acids (FEN1/Elo2, SUR4/Elo3-like, yeast)"	6.9764	5.94849	7.14788	6.98726	6.20482	6.6399	7.08688	7.21913	7.36525	6.57501	7.27945	8.01639	HG18
NM_152528	WDSUB1	1.52252	0.00577206	0.203042	chr2	159800557	159851309	151525	" WD repeat, sterile alpha motif and U-box domain containing 1"	10.1978	10.4743	9.9987	10.5347	10.0656	10.0506	10.7989	11.397	10.8846	10.3314	10.6312	10.7921	HG18
NM_004184	WARS	1.52208	0.005814	0.203481	chr14	99869877	99911680	7453	tryptophanyl-tRNA synthetase	12.8223	11.5331	10.7634	11.7824	10.9621	11.1783	11.0778	12.0851	12.5634	12.3713	12.6866	12.4656	HG18
NM_004766	COPB2	1.52185	0.0213891	0.232893	chr3	140559122	140591151	9276	" coatomer protein complex, subunit beta 2 (beta prime)"	10.4367	10.2747	9.39163	10.9016	9.80766	9.95562	10.2994	11.0447	11.0465	10.711	10.9897	10.6491	HG18
NM_199320	PHF17	1.5214	0.0289305	0.237052	chr4	129972363	130012867	79960	PHD finger protein 17	9.68065	9.80127	9.2405	10.0716	8.64219	8.81123	9.79477	10.0953	9.90075	10.6396	9.68583	10.1003	HG18
AK026147	NUDT18	1.52105	0.032256	0.241306	chr8	22020328	22022824	79873	nudix (nucleoside diphosphate linked moiety X)-type motif 18	10.2922	11.1032	9.82132	10.8776	10.7071	10.0718	11.0857	11.2555	11.4277	10.6072	11.1457	11.2718	HG18
NM_000059	BRCA2	1.52079	0.00310113	0.186204	chr13	31787616	31871805	675	" breast cancer 2, early onset"	9.7807	9.72202	9.97287	9.74935	9.94768	10.0812	10.637	10.5707	10.6319	9.83534	10.6973	10.3821	HG18
NM_014061	MAGEH1	1.5206	0.00769375	0.205988	chrX	55495262	55496724	28986	" melanoma antigen family H, 1"	11.651	11.2964	11.0629	11.7321	10.7905	10.6506	11.9203	11.9115	12.1281	11.2387	11.8353	11.9668	HG18
BC112054	VARSL	1.51979	0.0399066	0.248952	chr6	30990566	31002051	57176	valyl-tRNA synthetase like	6.95383	7.31926	5.82097	6.61544	6.91308	7.06193	7.09106	7.40429	7.25334	6.75671	7.87057	7.97612	HG18
BC111017	VEPH1	1.51948	0.0219927	0.232965	chr3	158460227	158703822	79674	ventricular zone expressed PH domain homolog 1 (zebrafish)	6.37165	6.50301	5.30494	4.89311	5.37641	6.09233	6.0605	6.68528	6.42576	6.26125	6.49383	6.82267	HG18
AF308601	NOTCH2	1.51946	0.0265664	0.234663	chr1	120257227	120413543	4853	Notch homolog 2 (Drosophila)	8.11972	8.18893	7.15109	7.49921	6.67414	6.80471	8.03703	7.43503	7.87487	8.97742	7.79565	8.1562	HG18
NM_015411	SUMF2	1.51926	0.029298	0.237521	chr7	56099451	56115851	25870	sulfatase modifying factor 2	11.4534	11.6027	10.8302	9.78662	10.9618	10.8227	11.8123	11.6577	11.6568	10.7188	11.7412	11.8572	HG18
NM_006389	HYOU1	1.51837	0.0380552	0.246344	chr11	118420109	118433122	10525	hypoxia up-regulated 1	9.44271	9.09524	8.54906	9.87786	8.65693	8.48179	8.86095	9.35897	10.0481	9.57584	10.4356	9.47505	HG18
BC009471	AMACR	1.51799	0.00757141	0.205449	chr5	34023035	34043893	23600	alpha-methylacyl-CoA racemase	8.29665	8.46474	7.74711	8.51128	7.69915	8.09269	8.68349	8.98884	8.50125	8.96579	8.39307	8.98228	HG18
NM_015176	FBXO28	1.51788	0.00237572	0.179658	chr1	222368435	222413869	23219	F-box protein 28	8.78093	8.49532	8.93409	9.14151	8.5367	8.59069	9.56747	9.10644	9.39991	9.14071	9.28967	9.62242	HG18
NM_006907	PYCR1	1.51777	0.0382189	0.246446	chr17	77483559	77488259	5831	pyrroline-5-carboxylate reductase 1	7.63034	7.94769	7.70261	8.08898	7.11584	7.02327	7.39892	8.39571	8.52163	7.81693	8.75519	8.14043	HG18
NM_002509	NKX2-2	1.51758	0.0133061	0.219415	chr20	21439647	21442664	4821	" NK2 transcription factor related, locus 2 (Drosophila)"	3.6167	3.7237	3.26135	3.16459	3.49787	3.55094	3.49564	3.9502	3.56188	4.32195	4.11171	4.69604	HG18
NM_004265	FADS2	1.51743	0.04843	0.257242	chr11	61352288	61391401	9415	fatty acid desaturase 2	5.54999	6.37555	6.38351	5.69807	6.07092	5.40093	6.76519	6.48996	6.41921	5.579	6.94868	6.82154	HG18
BC104986	RND2	1.51716	0.0359983	0.244395	chr17	38430811	38434243	8153	Rho family GTPase 2	5.38102	5.20236	3.68513	3.84257	5.27476	5.01366	5.39366	4.78323	5.72288	5.29793	5.75202	5.71384	HG18
NM_012155	EML2	1.51659	0.0159584	0.225486	chr19	50804497	50834509	24139	echinoderm microtubule associated protein like 2	9.3066	8.73257	7.5356	8.41218	9.03625	8.59639	9.58233	9.67878	9.32833	8.60709	9.11462	9.26079	HG18
BC003179	MALL	1.51645	0.0356989	0.244156	chr2	110199036	110230728	7851	" mal, T-cell differentiation protein-like"	7.96251	6.80088	4.04767	7.36242	5.64707	4.99687	6.43058	7.63647	7.29059	6.68013	7.52095	7.77052	HG18
BC015936	ASH2L	1.51599	0.00669148	0.20537	chr8	38082614	38116377	9070	" ash2 (absent, small, or homeotic)-like (Drosophila)"	10.2404	10.0401	9.35817	9.6587	8.91101	9.4644	10.2952	10.641	10.3348	9.54653	10.1571	10.4682	HG18
BC009006	TMEM30A	1.51569	0.0068349	0.205421	chr6	76021040	76051203	55754	transmembrane protein 30A	8.71973	8.48359	7.97952	8.64598	7.58445	8.18055	8.68458	8.91758	9.07607	8.77121	9.18353	8.80994	HG18
NM_021645	UTP14C	1.51563	0.0304451	0.238319	chr13	51496827	51505702	9724	" UTP14, U3 small nucleolar ribonucleoprotein, homolog C (yeast)"	10.1677	10.0697	9.8447	10.8424	9.10257	9.56009	10.5352	10.6186	10.7835	10.846	10.4091	10.5572	HG18
BC020543	CARKL	1.51549	0.0294301	0.237521	chr17	3458641	3486321	23729	carbohydrate kinase-like	8.43625	8.59946	7.13167	8.4118	7.18005	8.06637	8.51872	8.58739	8.88623	8.4531	8.71652	8.88177	HG18
NM_001165	BIRC3	1.51354	0.0194538	0.230694	chr11	101693403	101713675	330	baculoviral IAP repeat-containing 3	12.8265	12.6168	13.4342	13.2668	12.5141	12.7651	13.8416	13.3565	13.2133	13.8419	12.9695	13.7927	HG18
BC001364	SEC22L1	1.51301	0.0109608	0.214133	chr1	143807784	143827938	9554	SEC22 vesicle trafficking protein-like 1 (S. cerevisiae)	11.0651	11.1441	10.8312	11.0131	10.2845	10.3776	11.3574	11.4756	11.7481	10.6309	11.6038	11.4715	HG18
NM_012081	ELL2	1.51241	0.0461212	0.255172	chr5	95248851	95323531	22936	" elongation factor, RNA polymerase II, 2"	10.9143	10.2708	11.6432	11.5323	10.7691	10.7652	11.0491	11.2874	11.9853	11.8528	12.1117	11.3324	HG18
DQ063585	PARP14	1.51211	0.00551266	0.202349	chr3	123893959	123922218	54625	" poly (ADP-ribose) polymerase family, member 14"	11.1776	11.1554	10.9106	10.5185	11.2567	10.9854	11.627	12.2347	11.2338	11.5244	11.3262	11.5224	HG18
NM_007109	TCF19	1.51165	0.0458115	0.255041	chr6	31235225	31238517	6941	transcription factor 19 (SC1)	6.05673	5.85309	4.96311	5.04882	5.28337	5.55885	5.18602	5.57021	6.49698	5.29343	6.7144	6.59781	HG18
NM_001033503	SAR1B	1.51154	0.0157409	0.225373	chr5	133970017	133996426	51128	SAR1 gene homolog B (S. cerevisiae)	11.2232	10.686	10.4987	11.4111	10.8171	10.59	11.0301	11.8568	11.9107	10.7603	11.7606	11.3498	HG18
NM_021947	SRR	1.51141	0.00696557	0.205441	chr17	2153997	2175303	63826	serine racemase	9.48095	9.54934	9.59891	9.43106	8.73859	8.9839	9.62788	9.81345	9.98261	9.86369	10.1291	10.0827	HG18
NM_012345	NUFIP1	1.51141	0.0121499	0.215764	chr13	44411383	44461571	26747	nuclear fragile X mental retardation protein interacting protein 1	7.66258	6.92814	6.68826	7.02117	5.62107	6.60127	7.29523	7.66299	7.34101	6.7833	7.46243	7.99563	HG18
NM_002637	PHKA1	1.51108	0.00573741	0.203042	chrX	71717202	71850612	5255	" phosphorylase kinase, alpha 1 (muscle)"	5.51252	3.50856	3.70082	4.29627	2.8356	3.70306	4.17021	4.77876	5.35657	4.616	5.33918	3.86322	HG18
NM_001034077	H4/o	1.51095	0.0453918	0.254441	chr1	148070855	148072671	554313	histone H4/o	11.5749	11.3362	10.3263	11.2254	12.0627	10.8693	12.1048	11.8991	11.5513	11.4175	11.3963	12.7116	HG18
NM_006237	POU4F1	1.51089	0.0376337	0.246081	chr13	78071227	78075696	5457	" POU domain, class 4, transcription factor 1"	9.101	8.08811	5.00898	7.82573	7.37319	6.88091	8.62125	8.99246	8.29147	8.09849	8.6615	7.36958	HG18
NM_020870	SH3RF1	1.51047	0.0410496	0.249345	chr4	170251984	170428740	57630	SH3 domain containing ring finger 1	8.74219	8.93323	8.24051	9.22584	8.51296	9.06194	8.95992	9.27517	9.75487	9.86116	9.68764	8.52848	HG18
NM_001029869	PLAC8L1	1.50995	0.0419596	0.25069	chr5	145444068	145464139	153770	PLAC8-like 1	8.02515	8.63454	7.22284	8.36439	8.26998	8.23707	8.38732	8.70679	8.72488	8.23181	8.96077	9.3742	HG18
NM_031456	FBXW10	1.50975	0.00698936	0.205441	chr17	18588063	18623387	10517	F-box and WD-40 domain protein 10	4.84469	5.12639	4.82937	4.89644	5.60903	4.83292	5.43181	5.76557	5.95225	5.29223	5.71375	5.63139	HG18
AK001284	ELP3	1.50857	0.0209858	0.232893	chr8	28006575	28103530	55140	elongation protein 3 homolog (S. cerevisiae)	9.67766	9.63253	7.9122	8.97392	8.78223	8.94324	9.68825	10.0187	9.94012	8.92226	9.72284	9.61969	HG18
BC070322	AQP7P2	1.50782	0.0203789	0.232893	chr9	68923168	68941134	389756	aquaporin 7 pseudogene 2	4.75813	5.61026	4.6721	5.28821	5.1054	5.02755	5.65389	5.82438	5.62961	4.97798	6.13419	5.77162	HG18
NM_020698	TMCC3	1.50635	0.0172641	0.227824	chr12	93486167	93568455	57458	transmembrane and coiled-coil domain family 3	9.70784	9.18997	9.49226	9.13006	8.83829	9.35038	9.45888	10.2641	10.1823	10.0066	10.1448	8.92188	HG18
NM_006876	B3GNT1	1.50534	0.0250706	0.233668	chr11	65869418	65871671	11041	" UDP-GlcNAc:betaGal beta-1,3-N-acetylglucosaminyltransferase 1"	8.6832	8.22853	6.49763	8.32326	7.45626	7.51407	8.52514	8.87795	8.80554	7.85404	8.52879	8.41357	HG18
NM_006416	SLC35A1	1.50522	0.0471994	0.256001	chr6	88239413	88278766	10559	" solute carrier family 35 (CMP-sialic acid transporter), member A1"	8.88787	8.72905	7.36789	9.42852	8.03653	8.77105	8.76254	9.67453	9.38877	9.08273	9.135	9.3753	HG18
NM_021626	SCPEP1	1.50488	0.00307588	0.185928	chr17	52410487	52439123	59342	serine carboxypeptidase 1	13.1916	13.5314	12.9583	13.0654	12.9994	13.531	13.9624	13.9545	13.8425	13.4253	13.9192	13.7617	HG18
AK001931	TNFAIP8	1.50469	0.00692091	0.205441	chr5	118632361	118758192	25816	" tumor necrosis factor, alpha-induced protein 8"	13.5581	13.8247	12.9148	13.5701	13.1323	13.1697	14.3072	14.0263	14.1487	13.6086	13.6482	14.0382	HG18
NM_002649	PIK3CG	1.5043	0.0335796	0.242554	chr7	106293159	106334828	5294	" phosphoinositide-3-kinase, catalytic, gamma polypeptide"	9.61383	9.47802	9.99273	9.96554	8.70545	9.67894	10.1492	10.2012	9.91321	10.0973	9.78318	10.8884	HG18
BC022297	DGKE	1.50425	0.0334645	0.242554	chr17	52266466	52268824	8526	" diacylglycerol kinase, epsilon 64kDa"	6.3783	7.23843	6.26423	5.67646	6.34723	6.73807	7.07514	6.814	7.02013	6.97403	7.3238	7.36457	HG18
NM_013230	CD24	1.50409	0.00814445	0.206645	chrY	19611913	19614093	934	CD24 molecule	13.9053	13.7356	12.97	14.0115	13.3049	13.2112	14.5308	14.1839	13.9744	13.9165	13.9052	14.3445	HG18
NM_032890	DISP1	1.50396	0.0157356	0.225373	chr1	221168405	221245958	84976	dispatched homolog 1 (Drosophila)	9.52982	9.52343	8.56159	9.2965	8.41804	9.33936	9.73662	9.58416	9.31706	9.76893	9.70432	10.2945	HG18
NM_018137	PRMT6	1.50344	0.0443102	0.253746	chr1	107400931	107403437	55170	protein arginine methyltransferase 6	9.46117	9.46686	9.79417	9.95054	8.25625	8.85754	10.0841	10.3507	9.88574	9.60801	9.73765	10.1443	HG18
NM_001037330	TRIM16L	1.5032	0.0127049	0.218483	chr17	18566126	18580156	147166	tripartite motif-containing 16-like	7.98128	8.24339	7.98657	7.59066	7.97401	8.24293	8.30781	8.42086	8.91118	7.93686	8.80981	8.97989	HG18
AK131269	OACT1	1.50319	0.0501062	0.258623	chr6	20209002	20320637	154141	O-acyltransferase (membrane bound) domain containing 1	6.75025	6.97791	6.847	6.51053	6.96147	6.71754	6.61456	8.18018	7.00067	7.53078	7.58806	6.82656	HG18
BC063303	SLC7A1	1.50266	0.035595	0.244156	chr13	28984110	29067622	6541	" solute carrier family 7 (cationic amino acid transporter, y+ system), member 1"	7.92154	8.12019	8.01297	8.63952	7.52946	7.32286	7.86431	8.46982	8.99108	8.34465	8.94673	8.54348	HG18
NM_020805	KLHL14	1.50212	0.0222565	0.233196	chr18	28506631	28606972	57565	kelch-like 14 (Drosophila)	11.6926	11.8685	11.9818	12.1747	11.6759	11.769	12.7393	11.8343	12.0653	12.6576	12.1027	12.9893	HG18
NM_006699	MAN1A2	1.50185	0.0141768	0.221829	chr1	117711607	117869843	10905	" mannosidase, alpha, class 1A, member 2"	7.83507	7.77663	7.11286	8.13441	7.14497	7.7479	8.18961	7.7821	8.07094	8.5572	8.61948	8.16289	HG18
NM_006380	APPBP2	1.50126	0.0354954	0.244153	chr17	55875301	55958362	10513	amyloid beta precursor protein (cytoplasmic tail) binding protein 2	8.38751	8.70125	7.74971	8.38717	6.87042	7.49729	8.66004	8.99384	8.63521	8.48728	8.28461	8.7061	HG18
XM_047357	LBA1	1.50091	0.0181066	0.228278	chr3	36843317	36962492	9881	lupus brain antigen 1	9.92561	9.69562	8.70808	9.63518	8.40895	8.45619	9.35076	10.0926	9.92003	10.0996	9.81461	9.73382	HG18
BC000154	SLC12A9	1.5009	0.0242563	0.233668	chr7	100288294	100301090	56996	" solute carrier family 12 (potassium/chloride transporters), member 9"	9.52881	9.55149	8.22297	9.33163	9.18682	9.38787	9.69969	9.90456	9.73046	9.15038	10.1342	10.2277	HG18
NM_002424	MMP8	1.50055	0.0399762	0.248952	chr11	102088539	102100868	4317	matrix metallopeptidase 8 (neutrophil collagenase)	4.31035	3.93929	4.56479	4.11433	3.40512	3.40455	4.29718	4.96437	5.36307	4.48916	4.04714	3.91203	HG18
NM_006437	PARP4	1.49759	0.0110515	0.21415	chr13	23893069	23984948	143	" poly (ADP-ribose) polymerase family, member 4"	11.1987	10.9985	10.4334	11.2722	10.1859	10.3537	11.2746	11.5529	11.4394	11.3642	11.4358	11.2272	HG18
NM_014225	PPP2R1A	1.48946	0.00780108	0.206361	chr19	57385045	57421483	5518	" protein phosphatase 2 (formerly 2A), regulatory subunit A (PR 65), alpha isoform"	10.4835	10.2567	9.80316	9.77277	9.60941	9.75714	10.3483	10.8327	10.435	9.69371	10.8364	10.8707	HG18
NM_014296	CAPN7	1.48753	0.000189903	0.101644	chr3	15222736	15269427	23473	calpain 7	8.70217	8.36971	8.38348	8.45959	8.18044	8.4129	9.04741	9.15375	9.04462	8.56551	9.16254	8.94216	HG18
NM_003789	TRADD	1.48371	0.024834	0.233668	chr16	65745603	65751306	8717	TNFRSF1A-associated via death domain	12.1033	12.1659	10.5044	11.7112	11.1466	11.3256	11.6746	12.2157	12.7135	12.0097	12.1496	12.0494	HG18
NM_020128	MDM1	1.48038	0.00906842	0.20997	chr12	67005167	67012350	56890	" Mdm4, transformed 3T3 cell double minute 1, p53 binding protein (mouse)"	7.2494	6.79893	6.70172	6.36102	6.18965	5.72959	7.08106	7.2853	7.02235	6.41797	7.69505	7.11219	HG18
AY551347	E2F6	1.47831	0.0198254	0.2319	chr2	11504053	11523456	1876	E2F transcription factor 6	7.45439	7.53586	6.40644	7.23666	6.17383	6.86324	7.41583	7.69882	7.7149	7.37005	7.64441	7.69125	HG18
BC065511	SGK2	1.4761	0.0279134	0.235707	chr20	41627259	41647680	10110	serum/glucocorticoid regulated kinase 2	6.83576	6.2285	5.51949	7.09999	5.64436	5.91418	6.43959	7.55876	6.82799	6.93766	6.45808	6.81876	HG18
DQ063586	PARP15	1.46989	0.00628922	0.205085	chr3	123779219	123837690	165631	" poly (ADP-ribose) polymerase family, member 15"	9.7649	9.83146	8.96432	9.73794	9.6538	9.41834	10.4325	10.1974	10.0861	9.75983	10.2195	10.0965	HG18
AF314174	CASP2	1.46845	0.021251	0.232893	chr7	142695721	142712285	835	" caspase 2, apoptosis-related cysteine peptidase (neural precursor cell expressed, developmentally down-regulated 2)"	9.41387	9.43676	8.2516	8.66032	8.60222	8.81712	9.16417	9.91158	9.52484	8.53743	9.73471	9.63834	HG18
NM_004526	MCM2	1.46342	0.0169586	0.227453	chr3	128799942	128823969	4171	" MCM2 minichromosome maintenance deficient 2, mitotin (S. cerevisiae)"	10.1822	10.2731	9.10313	10.1749	9.57625	9.78471	10.2653	10.2299	10.6952	10.0958	10.5818	10.7304	HG18
NM_031988	MAP2K6	1.4611	0.0205744	0.232893	chr17	65010164	65051067	5608	mitogen-activated protein kinase kinase 6	7.17514	6.8121	5.62005	6.87516	6.10412	6.63234	7.21456	7.48597	7.42276	6.36915	7.02095	7.25047	HG18
NM_002388	MCM3	1.45359	0.0391409	0.247882	chr6	52236770	52257541	4172	MCM3 minichromosome maintenance deficient 3 (S. cerevisiae)	11.2869	11.2068	9.9768	11.7531	10.6929	10.9013	11.1194	11.7631	11.7579	11.5304	11.6641	11.7182	HG18
NM_022750	PARP12	1.447	0.012235	0.215764	chr7	139370017	139409990	64761	" poly (ADP-ribose) polymerase family, member 12"	13.0889	12.8947	12.9609	12.6695	12.547	11.8669	12.9491	13.377	13.2086	13.3668	13.343	13.2419	HG18
BC029917	PIK3AP1	1.44572	0.0277132	0.235251	chr10	98344955	98382988	118788	phosphoinositide-3-kinase adaptor protein 1	9.21273	9.12371	7.90087	8.30293	9.02486	9.08282	9.62521	9.76922	9.339	8.85149	9.41558	9.09962	HG18
BC014469	CDKN2B	1.43638	0.0533827	0.261331	chr9	21994373	21999280	1030	" cyclin-dependent kinase inhibitor 2B (p15, inhibits CDK4)"	6.3975	7.72572	6.49263	6.72664	6.23469	6.85821	7.457	7.51199	7.38891	6.90259	7.19359	7.56645	HG18
NM_058195	CDKN2A	1.42857	0.0447764	0.253989	chr9	21957750	21984490	1029	" cyclin-dependent kinase inhibitor 2A (melanoma, p16, inhibits CDK4)"	9.76787	9.73387	8.23469	9.75512	8.80093	9.00356	9.68459	9.45495	10.1319	9.17038	10.4068	9.8401	HG18
NM_001191	BCL2L1	1.42545	0.0299939	0.237566	chr20	29715921	29774317	598	BCL2-like 1	7.3889	7.75143	6.5234	7.30479	6.71255	6.70694	7.08748	7.72853	7.57973	7.35189	8.09706	7.81007	HG18
BC010240	CTSB	1.42294	0.0252801	0.233668	chr8	11739243	11762997	1508	cathepsin B	11.4632	11.8225	10.6054	10.9867	10.8753	11.3488	11.8088	11.9241	12.1766	11.2041	11.5846	11.6102	HG18
BC041037	IGHM	1.41301	0.029933	0.237566	chr14	105278729	105589946	3507	immunoglobulin heavy constant mu	15.1367	15.1144	14.0713	15.2699	14.0058	14.5424	15.2151	15.2977	15.1912	15.1576	15.4502	15.3265	HG18
NM_175728	IL5RA	0.599891	0.0476655	0.256027	chr3	3106856	3127031	3568	" interleukin 5 receptor, alpha"	7.47361	8.18578	6.4333	7.44344	7.10939	7.84115	6.69788	6.76434	6.58235	6.71466	7.48844	6.02236	HG18
NM_020530	OSM	0.59979	0.012207	0.215764	chr22	28988817	28992840	5008	oncostatin M	8.65616	8.45147	8.34585	7.91839	9.11359	8.81535	8.06057	7.72565	7.28243	7.79154	8.35542	7.72268	HG18
BC104919	WNT16	0.599725	0.00418315	0.194206	chr7	120756538	120766715	51384	" wingless-type MMTV integration site family, member 16"	9.6812	9.3675	9.36447	9.4256	9.03728	8.67781	8.14512	8.76141	8.42552	9.00206	8.51058	8.31572	HG18
BC103845	KRTAP4-10	0.599243	0.0198258	0.2319	chr17	36594050	36594653	85285	keratin associated protein 4-10	5.4541	5.36704	6.0324	6.06025	5.21296	4.81521	4.78798	4.66466	4.80262	5.51413	4.42126	4.41162	HG18
NM_000915	OXT	0.598656	0.00209045	0.179658	chr20	3000265	3001162	5020	" oxytocin, prepro- (neurophysin I)"	8.27305	8.48977	8.54595	8.23285	8.90947	8.30731	7.83986	6.89575	7.94876	8.0379	7.83507	7.60985	HG18
NM_001095	ACCN2	0.598357	0.0191403	0.230037	chr12	48737753	48763661	41	" amiloride-sensitive cation channel 2, neuronal"	4.62587	4.372	5.68992	5.70287	4.93645	5.44062	4.61027	3.90448	4.49743	5.39579	3.721	4.02266	HG18
BC015386	LAMA5	0.598223	0.0524201	0.260493	chr20	60353875	60375721	3911	" laminin, alpha 5"	8.76107	8.92833	10.5858	10.8414	9.42713	9.61482	9.21192	8.93675	8.96401	9.89457	8.86546	8.80792	HG18
NM_003253	TIAM1	0.598045	0.0236523	0.233668	chr21	31414351	31853161	7074	T-cell lymphoma invasion and metastasis 1	4.55319	4.56802	4.23621	4.3899	5.69252	4.8438	4.74414	3.73464	3.83917	4.3487	3.61653	3.7085	HG18
NM_006847	LILRB4	0.597487	0.0339178	0.242597	chr19	59866263	59873622	11006	" leukocyte immunoglobulin-like receptor, subfamily B (with TM and ITIM domains), member 4"	3.92142	3.92978	4.52169	5.16412	5.80476	5.11692	4.08469	3.57171	4.46383	4.71264	3.92307	3.91879	HG18
NM_001002231	KLK2	0.597238	0.00110752	0.158763	chr19	56068500	56075635	3817	" kallikrein 2, prostatic"	6.18109	5.90933	5.58031	5.80515	5.91383	6.0508	5.31326	4.89894	5.5789	5.42435	4.82029	4.81813	HG18
NM_198397	CACNA1G	0.59682	0.0333846	0.242525	chr17	45993447	46038832	8913	" calcium channel, voltage-dependent, alpha 1G subunit"	4.64993	6.16944	6.84782	6.85663	6.39634	8.1219	5.7011	5.86441	5.71667	7.03889	5.73099	6.02014	HG18
NM_002359	MAFG	0.596599	0.000463967	0.123458	chr17	77469437	77478879	4097	v-maf musculoaponeurotic fibrosarcoma oncogene homolog G (avian)	11.2519	10.6934	10.7707	10.6206	10.6658	10.5848	9.86358	9.83482	9.76136	10.4125	10.19	10.0582	HG18
BC008353	GLYATL1	0.595387	0.041652	0.250482	chr11	58451749	58480452	92292	glycine-N-acyltransferase-like 1	10.3159	9.67506	9.73744	10.2401	9.18456	10.6457	9.79455	9.10394	8.74143	9.71789	8.16402	9.6054	HG18
NM_001564	ING2	0.595228	0.000280889	0.112393	chr4	184663213	184669243	3622	" inhibitor of growth family, member 2"	12.125	12.2151	12.0794	11.7517	12.3935	12.1879	11.2958	11.4247	11.7186	11.0691	11.2747	11.4708	HG18
NM_003510	HIST1H2AK	0.594822	0.0306548	0.23885	chr6	27913636	27914096	8330	" histone 1, H2ak"	13.3381	13.2262	13.5577	12.9594	14.5467	13.3786	13.181	12.6642	12.8459	12.7325	12.7098	12.9097	HG18
NM_000816	GABRG2	0.593945	0.0338152	0.242554	chr5	161427294	161513629	2566	" gamma-aminobutyric acid (GABA) A receptor, gamma 2"	4.87286	5.34618	4.26487	3.84027	4.5312	4.26364	3.21103	3.96411	3.76741	3.87385	4.43868	3.56069	HG18
NM_018659	CYTL1	0.593577	0.000777519	0.143128	chr4	5067213	5072098	54360	cytokine-like 1	4.60211	4.83163	5.54125	5.15183	5.45775	5.58739	4.394	4.37918	4.39447	4.62962	4.14556	4.87626	HG18
BX640837	SLC26A3	0.593536	0.0108632	0.214133	chr7	107193148	107230906	1811	" solute carrier family 26, member 3"	5.33011	4.16015	5.11587	5.04818	4.75682	4.48844	4.10454	3.91457	4.18689	4.48267	4.16688	3.72936	HG18
AY755621	AGER	0.593414	0.00114421	0.161527	chr6	32256877	32259987	177	advanced glycosylation end product-specific receptor	9.60815	9.98721	9.58687	9.37821	10.1237	9.94888	8.97906	9.27464	9.10553	8.73813	8.89236	9.20007	HG18
NM_001007471	TRPM3	0.593316	0.00758629	0.205449	chr9	72339768	72926334	80036	" transient receptor potential cation channel, subfamily M, member 3"	4.69293	4.28633	5.13911	5.01122	4.31936	4.30377	4.14962	4.29048	3.69149	3.74177	3.67287	3.82378	HG18
BC013200	LCK	0.59327	0.0254791	0.23379	chr1	32512319	32524350	3932	lymphocyte-specific protein tyrosine kinase	10.3893	10.6879	12.1822	10.6261	11.5683	11.1225	11.0069	10.3938	10.6755	10.0886	9.78137	10.6311	HG18
BC036761	CYYR1	0.592598	0.0103788	0.214133	chr21	26761455	26867382	116159	cysteine/tyrosine-rich 1	5.13054	3.4439	3.80048	3.77936	4.21647	3.86322	3.16867	3.2862	3.47957	3.59356	3.44377	3.37672	HG18
NM_006843	SDS	0.592198	0.0433702	0.252312	chr12	112314632	112326075	10993	serine dehydratase	5.47959	4.98159	4.28992	4.50115	4.63147	5.72013	4.10096	4.51352	4.49192	4.04021	4.08027	4.33307	HG18
NM_002742	PRKD1	0.592115	0.021656	0.232965	chr14	29115435	29466651	5587	protein kinase D1	7.34527	8.16297	7.31857	7.66993	7.15995	6.69639	7.08897	5.94551	6.18324	7.08558	7.00944	6.5248	HG18
NM_172229	KREMEN2	0.591649	0.00198012	0.179658	chr16	2954217	2958382	79412	kringle containing transmembrane protein 2	7.94331	7.94986	7.61659	7.87559	8.00533	7.2501	6.75232	6.98963	7.26379	7.08708	6.97856	7.11288	HG18
NM_018722	KCNQ1DN	0.59126	0.0310983	0.239388	chr11	2847868	2849911	55539	KCNQ1 downstream neighbor	9.46866	9.72411	11.6816	11.2488	10.5824	10.7583	10.1284	9.81937	9.6284	11.0864	9.32473	9.23066	HG18
NM_001765	CD1C	0.590233	0.0161763	0.225755	chr1	156526427	156530031	911	CD1c molecule	14.6505	14.8052	13.759	14.7607	14.5453	14.1502	14.0186	14.0795	12.7339	14.0101	13.81	13.274	HG18
NM_139243	Tenr	0.5892	0.0345623	0.243174	chr4	123519617	123570389	132612	testis nuclear RNA-binding protein	6.23986	4.46768	5.14325	5.0537	4.80904	4.59946	4.28472	3.98828	4.18868	4.93241	4.84746	3.98525	HG18
NM_031283	TCF7L1	0.588365	0.00907943	0.20997	chr2	85214244	85391016	83439	" transcription factor 7-like 1 (T-cell specific, HMG-box)"	10.2247	10.2477	9.71554	9.84315	10.8115	10.443	9.06038	9.15126	9.43094	9.79832	10.0946	9.11453	HG18
NM_138702	MAGEC3	0.588242	0.00585375	0.203481	chrX	140753767	140813284	139081	" melanoma antigen family C, 3"	6.49556	7.55384	7.65507	6.86324	6.55315	7.28259	6.2375	6.4356	6.44691	6.83631	6.32281	5.75272	HG18
XM_175125	HMCN2	0.587227	0.0259971	0.234521	chr9	132213799	132284784	256158	hemicentin 2	4.89588	4.85601	6.0712	5.10385	6.37621	5.84271	5.12177	4.7372	4.61662	4.82761	4.85612	5.05602	HG18
NM_080877	SLC34A3	0.586778	0.0294802	0.237521	chr9	139245205	139250827	142680	" solute carrier family 34 (sodium phosphate), member 3"	7.43027	8.46375	10.3073	9.35509	8.74353	8.93014	8.46117	8.64983	8.00697	8.76205	7.95666	8.12906	HG18
NM_025184	EFHC2	0.586658	0.0379914	0.246344	chrX	43892854	44087862	80258	EF-hand domain (C-terminal) containing 2	5.6858	5.57758	5.19449	4.59521	6.27452	5.30489	4.43617	3.79265	4.39353	4.57847	4.59445	5.8557	HG18
NM_152230	IPMK	0.586467	0.0254797	0.23379	chr10	59625619	59697700	253430	inositol polyphosphate multikinase	9.8319	9.51166	9.13515	8.37191	9.62253	9.49005	9.03114	8.4978	8.44512	8.15587	8.70359	8.76603	HG18
AY165863	FBN3	0.585607	0.0267817	0.234663	chr19	8036287	8120730	84467	fibrillin 3	3.59908	4.72243	6.50402	5.41275	4.9788	4.92856	4.11871	4.16314	4.67639	5.35501	4.20235	4.06683	HG18
NM_152271	LONRF1	0.585561	0.0189437	0.229879	chr8	12623785	12640008	91694	LON peptidase N-terminal domain and ring finger 1	11.3957	11.2466	11.8063	10.5483	11.7232	11.8862	10.814	10.07	10.6454	11.087	10.8084	10.7525	HG18
NM_002183	IL3RA	0.584812	0.0324608	0.241511	chrY	1415508	1461582	3563	" interleukin 3 receptor, alpha (low affinity)"	10.5328	9.46326	10.0244	9.45268	9.56803	10.665	9.57048	9.4893	8.79387	9.28806	8.67578	9.52049	HG18
NM_005244	EYA2	0.584629	0.0356843	0.244156	chr20	44956915	45250899	2139	eyes absent homolog 2 (Drosophila)	6.49043	6.98223	6.83268	6.59042	7.09621	8.33221	5.01079	6.42763	6.74775	7.09594	6.38645	6.16226	HG18
BC031412	HABP2	0.583815	0.0406189	0.249146	chr10	115302790	115338581	3026	hyaluronan binding protein 2	3.73096	5.10251	5.89382	5.9194	4.05833	6.07338	3.7986	4.07549	4.72731	5.61205	4.5435	4.12128	HG18
NM_002736	PRKAR2B	0.583691	0.0344824	0.243174	chr7	106472413	106589492	5577	" protein kinase, cAMP-dependent, regulatory, type II, beta"	7.95627	9.17109	8.757	7.41706	9.09337	9.18567	7.33439	7.84459	7.18298	8.12582	8.89451	7.64863	HG18
BC070259	CFHR3	0.58347	0.0189625	0.229879	chr1	195010565	195025774	10878	complement factor H-related 3	6.96613	5.66431	6.00885	5.1574	5.82297	5.45927	5.43667	4.94305	5.09406	5.03852	5.15988	5.41927	HG18
NM_198722	AMIGO3	0.583366	0.0458981	0.255056	chr3	49729968	49732127	386724	adhesion molecule with Ig-like domain 3	9.70798	8.30579	8.70662	8.5603	8.21882	7.86802	7.35536	7.54976	7.35819	8.52108	7.62589	8.51744	HG18
AB210027	LAMA4	0.583329	0.00908081	0.20997	chr6	112537027	112682462	3910	" laminin, alpha 4"	4.6146	3.92587	4.82304	3.72335	4.30704	4.16384	3.78384	3.08452	3.50574	3.864	3.46983	3.33909	HG18
BC032756	HIST1H2AM	0.582856	0.0193379	0.230423	chr6	27967843	27968922	8336	" histone 1, H2am"	14.2186	13.6518	13.7701	13.2168	14.5887	13.7174	13.5547	12.7391	13.2009	12.5821	13.2222	13.3641	HG18
AY499340	IL31RA	0.582265	0.00751489	0.205449	chr5	55183090	55234044	133396	interleukin 31 receptor A	7.22868	6.42643	7.64577	7.1621	7.20579	7.10054	6.80347	6.25903	6.01815	6.75711	6.17899	6.1202	HG18
NM_021065	HIST1H2AD	0.581991	0.0483876	0.257242	chr6	26306990	26307450	3013	" histone 1, H2ad"	12.7259	11.9607	13.0025	11.9279	13.469	12.2936	12.314	11.5454	11.9998	11.8008	11.7221	11.855	HG18
NM_000924	PDE1B	0.581711	0.0102528	0.213688	chr12	53229670	53259290	5153	" phosphodiesterase 1B, calmodulin-dependent"	10.4962	10.0143	10.3303	9.85257	10.8739	10.1408	9.31006	9.05569	9.43518	8.86728	10.3719	9.68939	HG18
NM_004612	TGFBR1	0.580473	0.00750979	0.205449	chr9	100907232	100956295	7046	" transforming growth factor, beta receptor I (activin A receptor type II-like kinase, 53kDa)"	10.4163	10.5604	10.9599	10.0141	9.90462	10.3524	9.88931	9.62388	9.42915	9.584	9.63751	9.55225	HG18
NM_021631	FKSG2	0.580119	0.0194768	0.230694	chr8	36865154	36865986	59347	apoptosis inhibitor	5.123	4.2888	4.63654	3.89209	5.10728	4.23053	3.82955	3.93037	3.63815	4.06531	3.88478	3.59191	HG18
NM_207311	CCDC64	0.579704	0.0344802	0.243174	chr12	118912030	119016680	92558	coiled-coil domain containing 64	10.9288	10.799	11.1824	9.74499	11.4338	10.9445	10.5905	10.2115	9.64535	9.31024	10.4934	10.1661	HG18
BC094787	HIC2	0.579441	0.0109492	0.214133	chr22	20104956	20133703	23119	hypermethylated in cancer 2	12.023	12.052	11.9344	11.0108	12.2081	12.0282	11.539	10.8466	10.7817	11.2339	11.3179	10.9357	HG18
BC071747	CLDN2	0.57941	0.00749101	0.205449	chrX	106050288	106060744	9075	claudin 2	4.45225	4.80867	6.25775	5.65069	5.43753	5.47443	5.08951	4.43517	4.54503	5.22921	4.28401	4.10593	HG18
NM_178842	LASS3	0.579133	0.0212768	0.232893	chr15	98758122	98902448	204219	LAG1 longevity assurance homolog 3 (S. cerevisiae)	6.42771	7.71437	8.84903	8.90655	7.35922	8.24338	6.70223	8.0638	6.70526	8.27807	6.54678	6.74262	HG18
XM_930010	TMC3	0.578952	0.0338196	0.242554	chr15	79411814	79453473	342125	transmembrane channel-like 3	7.9188	7.22732	7.54821	7.04828	7.2596	8.52783	6.78342	6.80466	7.29623	7.34319	6.55331	6.30063	HG18
XM_371164	NYD-SP11	0.578323	0.0344021	0.243174	chr19	43067411	43089151	83889	NYD-SP11 protein	6.80841	5.04937	5.1952	5.22653	5.60399	5.30097	5.52899	5.09561	4.51509	5.00851	4.4891	4.31179	HG18
NM_014009	FOXP3	0.578125	0.00228096	0.179658	chrX	48994353	49008232	50943	forkhead box P3	6.83014	7.52821	8.11175	7.12642	7.71086	7.39934	6.55613	6.19241	6.58529	7.5155	6.48584	6.5859	HG18
NM_013246	CLCF1	0.577646	0.0122188	0.215764	chr11	66888214	66897782	23529	cardiotrophin-like cytokine factor 1	11.6914	11.8621	12.2781	11.8006	11.0494	11.26	10.786	11.0471	10.6153	10.9661	10.8158	11.2155	HG18
CR933674	DLG2	0.57759	0.00588567	0.203481	chr11	82843871	83071085	1740	" discs, large homolog 2, chapsyn-110 (Drosophila)"	5.60458	5.33295	6.26853	5.54184	5.2063	5.87294	5.07729	4.52956	5.0024	5.36778	4.75197	4.38176	HG18
NM_207303	ATRNL1	0.577497	0.0488581	0.257588	chr10	116843113	117698486	26033	attractin-like 1	5.74841	3.97468	4.674	4.61368	5.46189	4.68434	4.47262	4.20635	4.42181	4.17594	4.00718	3.70662	HG18
BC093849	HIST1H2AI	0.576675	0.0329117	0.241752	chr6	27222839	27223295	8329	" histone 1, H2ai"	13.8644	13.5976	13.748	13.1354	14.8608	13.7783	13.4942	12.9814	13.1111	12.7749	12.957	13.3853	HG18
BC103885	SERPINB12	0.576524	0.0410072	0.249345	chr18	59374372	59385222	89777	" serpin peptidase inhibitor, clade B (ovalbumin), member 12"	3.65292	5.04577	3.54447	4.44904	5.08286	3.58331	3.38031	3.7751	3.44972	3.41757	3.38896	3.98858	HG18
Y11593	5-Sep	0.576088	0.0334389	0.242554	chr22	18082066	18090842	5413	septin 5	6.90269	8.05716	9.13959	9.91128	8.15314	8.42633	8.05784	7.66458	7.64143	8.77806	7.78485	7.08365	HG18
BC012044	SGTB	0.575884	0.0261269	0.234573	chr5	65001643	65053674	54557	" small glutamine-rich tetratricopeptide repeat (TPR)-containing, beta"	10.917	11.3884	11.2886	10.2559	12.076	11.2394	10.5361	10.0222	10.2235	10.3007	10.8059	10.8986	HG18
AB023202	RPH3A	0.575754	0.00391899	0.191795	chr12	111714055	111821065	22895	rabphilin 3A homolog (mouse)	3.35914	4.81022	4.3325	4.71773	5.39309	5.09339	4.14048	2.99966	4.47102	4.26109	3.33385	3.96282	HG18
BC023558	SPOCK2	0.575345	0.0127341	0.218483	chr10	73492169	73518537	9806	" sparc/osteonectin, cwcv and kazal-like domains proteoglycan (testican) 2"	12.066	12.6616	12.9578	11.5417	12.1777	12.4871	11.745	11.3331	11.4103	11.2249	11.8628	11.8153	HG18
NM_172096	CATSPER2	0.573895	0.027154	0.234663	chr15	41710063	41728331	117155	" cation channel, sperm associated 2"	9.65419	9.2048	8.77731	9.46301	9.30251	9.44707	8.92922	7.88099	9.1063	7.11866	9.27057	7.56908	HG18
BC064612	MLLT6	0.573004	0.00313786	0.186451	chr17	34115320	34124533	4302	" myeloid/lymphoid or mixed-lineage leukemia (trithorax homolog, Drosophila)"	9.57325	9.98363	10.4549	9.74689	10.6509	10.7389	9.61855	9.74079	9.66342	9.17293	9.34923	9.05463	HG18
BC001281	TNFRSF10B	0.572687	0.0407098	0.249146	chr8	22935911	22982499	8795	" tumor necrosis factor receptor superfamily, member 10b"	8.93852	9.32183	8.79288	8.17959	9.70412	10.0354	8.82424	8.31185	8.83978	8.07568	8.79541	7.66469	HG18
BC059395	EMR1	0.572449	0.0365357	0.245119	chr19	6838576	6891463	2015	" egf-like module containing, mucin-like, hormone receptor-like 1"	5.77762	7.49233	7.23721	6.59372	8.59995	8.3379	6.74949	6.25674	6.96927	7.63422	6.33978	6.5614	HG18
NM_000385	AQP1	0.572106	0.0403645	0.249146	chr7	30917992	30931656	358	aquaporin 1 (Colton blood group)	3.29389	4.89929	4.959	6.63961	5.41041	4.5719	4.96188	4.27889	4.31325	4.8581	4.34845	3.96607	HG18
BC035626	GFI1B	0.571918	0.0143725	0.222748	chr9	134851864	134856894	8328	" growth factor independent 1B (potential regulator of CDKN1A, translocated in CML)"	4.43377	6.14202	5.69413	5.25566	4.92648	6.43581	4.22048	4.96856	4.15006	5.04308	5.60886	4.43532	HG18
BC026182	NME5	0.571606	0.00868389	0.208961	chr5	137479148	137503003	8382	" non-metastatic cells 5, protein expressed in (nucleoside-diphosphate kinase)"	5.36777	4.01441	3.60997	3.94343	4.09921	4.40274	3.66004	3.66598	3.5578	3.77644	3.36793	3.22697	HG18
CR610648	MORN3	0.571587	0.0474402	0.256012	chr12	120573680	120591939	283385	MORN repeat containing 3	6.42207	8.15719	7.31591	6.2003	8.36169	7.83752	6.93658	5.95413	7.0335	6.13561	7.46763	6.66161	HG18
AB000781	KNDC1	0.571576	0.0177386	0.228041	chr10	134830875	134888424	85442	kinase non-catalytic C-lobe domain (KIND) containing 1	3.90228	5.29037	4.32713	6.01659	5.39058	4.80122	3.86729	4.26771	4.48809	4.48467	4.38538	4.30157	HG18
NM_003974	DOK2	0.569935	3.62778e-05	0.0523338	chr8	21822329	21827151	9046	" docking protein 2, 56kDa"	10.3915	10.4491	10.8341	10.6163	10.7072	10.5959	9.88234	9.68246	9.79936	9.50755	9.60279	10.1927	HG18
NM_001409	MEGF6	0.569445	0.00709918	0.205441	chr1	3396349	3517919	1953	multiple EGF-like-domains 6	10.1905	10.3491	10.536	10.4829	11.1419	10.7807	9.55253	8.99748	9.17433	10.0773	9.28012	10.8259	HG18
BX647448	CMYA3	0.569027	0.040524	0.249146	chr2	167812509	167824505	129446	cardiomyopathy associated 3	6.48865	4.72371	5.53861	4.68224	4.80421	5.2017	4.17586	4.99154	4.30532	4.31936	4.38656	5.06579	HG18
NM_001014987	LAT	0.567968	0.0485768	0.257242	chr16	28903887	28909605	27040	linker for activation of T cells	8.4649	8.89016	10.165	8.58898	10.367	8.96866	8.84242	8.37737	8.879	8.57508	8.62342	8.39836	HG18
BC008286	DUSP3	0.566845	0.0307398	0.238923	chr17	39199405	39201749	1845	dual specificity phosphatase 3 (vaccinia virus phosphatase VH1-related)	11.1275	10.9329	10.3563	10.8076	12.0615	11.2701	10.2076	10.5679	10.3955	10.6224	10.2929	10.0767	HG18
NM_018690	APOB48R	0.566513	0.0241983	0.233668	chr16	28413493	28417775	55911	apolipoprotein B48 receptor	9.04047	9.37041	10.0263	8.96262	10.7196	10.159	9.13269	8.18302	9.43589	9.36075	8.53253	9.17318	HG18
NM_175055	HIST3H2BB	0.566381	0.0162957	0.226431	chr1	226712430	226712882	128312	" histone 3, H2bb"	13.8038	13.6659	14.207	13.3387	14.8212	13.8037	13.6629	13.0368	13.0552	13.0316	12.9236	13.3591	HG18
BC046933	TCFL5	0.566152	0.0120178	0.215764	chr20	60946933	60963560	10732	transcription factor-like 5 (basic helix-loop-helix)	10.1505	10.3682	11.3176	9.99959	10.345	11.0362	10.5979	9.2658	9.03705	9.68355	10.0491	9.5869	HG18
NM_005645	TAF13	0.565768	0.0134243	0.220388	chr1	109408520	109420147	6884	" TAF13 RNA polymerase II, TATA box binding protein (TBP)-associated factor, 18kDa"	8.91384	8.55041	9.15583	7.84742	8.45598	8.4163	7.47834	7.55345	8.02981	7.00732	8.3174	7.99324	HG18
XM_371670	PLSCR5	0.564832	0.0491	0.257766	chr3	147777037	147805710	389158	" phospholipid scramblase family, member 5"	5.02846	4.67589	6.25517	6.86122	5.64436	5.48306	5.4323	4.9829	4.81368	5.32781	4.92265	4.44485	HG18
BC015810	MAP1LC3A	0.564174	0.0358596	0.244395	chr20	32610230	32611810	84557	microtubule-associated protein 1 light chain 3 alpha	11.085	10.751	9.85771	9.95802	11.3021	10.8825	9.68896	9.68207	9.89534	9.52061	10.5947	9.80062	HG18
NM_001975	ENO2	0.56363	0.0054844	0.202349	chr12	6893874	6903120	2026	" enolase 2 (gamma, neuronal)"	12.3352	11.8551	11.5649	12.104	12.1867	11.8584	10.9134	11.1165	11.6915	11.7377	10.6683	10.4622	HG18
NM_020645	NRIP3	0.56299	0.0288696	0.237052	chr11	8960952	8982124	56675	nuclear receptor interacting protein 3	5.90089	5.57962	5.74269	4.96065	6.51958	5.24267	4.45491	4.02387	4.77396	4.31833	5.77291	5.35828	HG18
NM_003513	HIST1H2AB	0.562446	0.0374695	0.245781	chr6	26141298	26141775	8335	" histone 1, H2ab"	11.6875	11.4027	11.9893	11.0062	12.7869	11.4413	11.2304	10.9441	10.9593	10.9775	10.601	11.245	HG18
BC022791	FOSL2	0.561926	0.0526348	0.260493	chr2	28469858	28489341	2355	FOS-like antigen 2	6.84229	7.63426	10.1463	8.24259	8.917	8.82055	7.88895	7.23302	7.16929	8.12171	9.02861	7.46463	HG18
NM_016321	RHCG	0.561556	0.00159659	0.177669	chr15	87815641	87840803	51458	" Rh family, C glycoprotein"	3.7345	5.95301	5.64631	6.13874	6.37206	5.25635	5.2327	5.39266	4.65661	4.54415	4.60478	4.66887	HG18
NM_001037164	ARL4A	0.561476	0.0061456	0.204569	chr7	12693005	12697081	10124	ADP-ribosylation factor-like 4A	9.67569	10.2566	10.0187	9.38507	9.28184	9.59967	8.92318	8.92125	8.92254	8.88781	8.81143	8.99605	HG18
NM_032512	PDZD4	0.561375	0.00268251	0.180669	chrX	152720816	152749197	57595	PDZ domain containing 4	4.09079	5.80043	6.96654	6.70444	6.89965	6.82749	5.85842	5.82434	5.42713	6.21371	5.15222	5.04023	HG18
BC057243	NAALADL2	0.560048	0.0200014	0.232565	chr3	176059805	176457676	254827	N-acetylated alpha-linked acidic dipeptidase-like 2	5.64182	6.27589	7.55989	6.46629	6.80353	5.74534	5.78306	5.66814	5.13563	6.08581	6.27561	5.03102	HG18
NM_003541	HIST1H4K	0.560023	0.00759498	0.205449	chr6	27906930	27907284	8362	" histone 1, H4k"	13.7617	13.6091	13.7703	13.3508	14.6228	13.6974	13.3295	13.0615	12.412	13.2779	12.923	12.9709	HG18
NM_080743	SRrp35	0.559945	0.00672259	0.20537	chr6	89864934	89884453	135295	serine-arginine repressor protein (35 kDa)	8.55418	7.65195	7.86432	7.58263	8.15601	7.30832	7.66501	7.22599	6.97059	7.12122	6.42859	6.72715	HG18
BC100888	CD300E	0.5588	0.0137701	0.220758	chr17	70120314	70131390	342510	CD300e molecule	3.7966	5.22369	6.8225	5.72744	6.49348	6.65286	4.77548	5.06591	5.1077	5.99284	5.08357	5.13427	HG18
XM_933024	SVEP1	0.557812	0.0379343	0.246344	chr9	112172019	112381843	79987	" sushi, von Willebrand factor type A, EGF and pentraxin domain containing 1"	5.04683	3.28635	4.2712	4.52111	3.60374	4.37792	3.53783	3.02609	3.56583	3.38168	3.5158	3.62941	HG18
BC049383	NUDT10	0.557243	0.00673992	0.20537	chrX	51092479	51097109	170685	nudix (nucleoside diphosphate linked moiety X)-type motif 10	6.24799	6.4218	5.83003	6.04074	5.67742	5.53792	5.16278	4.79121	6.03625	4.92051	5.02869	4.38217	HG18
NM_002856	PVRL2	0.55505	0.0220282	0.232965	chr19	50041473	50074035	5819	poliovirus receptor-related 2 (herpesvirus entry mediator B)	5.43726	6.09779	6.14147	6.26649	7.66436	6.9969	5.74689	5.7664	5.45975	5.99719	5.85648	5.74179	HG18
XM_931085	DYNC2H1	0.553835	0.0477838	0.256325	chr11	102485402	102855795	79659	" dynein, cytoplasmic 2, heavy chain 1"	7.07215	6.94293	8.94078	7.93922	7.18526	7.12839	6.58603	6.40703	7.55644	7.48334	6.11491	6.51464	HG18
AB002313	PLXNB2	0.553543	0.0406432	0.249146	chr22	49055536	49071150	23654	plexin B2	8.4841	8.13766	7.46498	8.23432	9.41458	8.74615	7.35469	6.7241	7.68723	8.32761	7.75592	7.78878	HG18
BC031812	ACCN4	0.55306	0.0470212	0.255915	chr2	220087135	220106998	55515	" amiloride-sensitive cation channel 4, pituitary"	7.82624	6.10673	7.04811	7.01875	6.54551	5.91444	5.58137	5.72474	5.95969	6.4021	6.00714	6.35175	HG18
NM_139239	TA-NFKBH	0.552661	0.0258275	0.234476	chr19	41070982	41083392	84807	T-cell activation NFKB-like protein	11.4191	10.5434	11.8344	10.5771	10.9701	10.4587	10.5631	9.89742	10.2684	10.0723	10.0045	10.3256	HG18
CR627438	G6PC2	0.552572	0.0485853	0.257242	chr2	169466046	169474751	57818	" glucose-6-phosphatase, catalytic, 2"	5.07154	5.07413	7.02241	5.05825	5.24708	5.55233	5.38292	4.13127	4.05644	5.72135	4.11667	4.82591	HG18
NM_130769	GPHA2	0.551853	0.000849775	0.145948	chr11	64458518	64459936	170589	glycoprotein hormone alpha 2	7.65852	6.96083	7.2331	7.38401	7.15955	7.10565	6.32865	5.8966	6.85169	6.73607	6.17408	6.24977	HG18
XM_934014	NBPF9	0.551416	0.0280947	0.236139	chr1	146043042	146068020	440670	" neuroblastoma breakpoint family, member 9"	11.4776	10.7106	11.2407	10.4445	11.9827	11.0346	11.1166	10.0018	10.0479	11.0056	9.34444	9.93275	HG18
NM_178013	PRIMA1	0.550708	0.0426238	0.251181	chr14	93257136	93324519	145270	proline rich membrane anchor 1	3.18824	3.56628	3.9635	3.8797	3.54421	5.46569	3.34267	3.22073	2.91357	3.66072	3.11922	3.41457	HG18
NM_013372	GREM1	0.549965	0.0214272	0.232893	chr15	30797496	30814158	26585	" gremlin 1, cysteine knot superfamily, homolog (Xenopus laevis)"	5.77466	5.20305	5.25892	4.64958	4.28999	5.5972	4.74177	4.53777	4.26718	4.28254	4.36189	3.73863	HG18
BC047690	MRAS	0.549362	0.010659	0.214133	chr3	139550204	139604662	22808	muscle RAS oncogene homolog	4.79732	4.74678	4.49149	4.52365	5.61307	5.5201	3.61221	3.93281	3.72762	3.92212	4.35171	4.94452	HG18
BC027863	RBMS2	0.54822	0.00796541	0.206361	chr12	55202066	55269656	5939	" RNA binding motif, single stranded interacting protein 2"	9.4867	9.8494	9.70047	9.06519	10.4567	10.028	9.23005	9.11927	8.90586	8.83066	8.83224	8.7953	HG18
BC007925	RXRA	0.54815	0.0335899	0.242554	chr9	136469800	136471758	6256	" retinoid X receptor, alpha"	10.0889	10.8896	10.1093	10.1331	11.9174	11.3521	9.95348	9.74409	10.0474	10.5978	9.22638	10.4043	HG18
BC014311	FCHO2	0.547893	0.00621312	0.204569	chr5	72287653	72369694	115548	FCH domain only 2	9.90206	10.1755	9.96106	9.43073	9.76765	10.7307	9.49346	8.78589	9.43694	9.23927	9.29047	8.66105	HG18
NM_003886	AKAP4	0.546936	0.0217029	0.232965	chrX	49842150	49852404	8852	A kinase (PRKA) anchor protein 4	7.47047	7.20113	8.10559	8.41646	7.31164	6.87688	6.60907	6.66153	7.05794	7.38366	6.47189	6.29124	HG18
NM_019073	SPATA6	0.546914	0.0458909	0.255056	chr1	48536864	48710432	54558	spermatogenesis associated 6	8.38792	6.53047	8.05729	7.47533	8.14827	7.61127	7.54999	5.95902	7.20897	7.06586	6.4448	6.90954	HG18
NM_015855	WIT1	0.546601	0.0282355	0.236261	chr11	32416050	32418194	51352	Wilms tumor upstream neighbor 1	11.4135	10.3463	11.9309	11.9137	10.9527	11.4082	10.8923	10.3157	10.493	10.9919	10.281	10.126	HG18
DQ149929	SPINK5	0.546008	0.0142796	0.222593	chr5	147423727	147484696	11005	" serine peptidase inhibitor, Kazal type 5"	6.50347	4.96214	5.55702	5.61606	6.0592	5.23093	4.96125	4.09287	5.17421	4.71344	4.84946	5.19254	HG18
NM_145796	POGZ	0.545892	0.0035534	0.189737	chr1	149666067	149698556	23126	pogo transposable element with ZNF domain	10.8722	10.9017	11.2088	10.358	10.8023	11.4696	10.3417	10.1422	9.86704	10.0199	10.2947	9.88126	HG18
BC011957	BTG3	0.544603	0.0312584	0.239622	chr21	17887845	17907033	10950	" BTG family, member 3"	13.1726	12.9251	13.0199	11.9468	13.7846	13.3791	12.4544	11.7884	12.1581	12.0626	12.6147	12.3318	HG18
BC011371	CHRNB1	0.544481	0.0355506	0.244156	chr17	7289141	7301614	1140	" cholinergic receptor, nicotinic, beta 1 (muscle)"	10.5113	9.69398	11.2688	10.5895	11.6704	10.4909	10.6307	10.3209	10.0142	9.6694	9.59029	8.97324	HG18
BC045543	GOLGA4	0.543282	0.0311043	0.239388	chr3	37259685	37336875	2803	" golgi autoantigen, golgin subfamily a, 4"	8.36644	9.52457	9.89926	8.09999	8.39738	8.62313	8.90921	7.64166	7.48508	7.53727	8.72759	7.45456	HG18
BC098112	HIST1H2BB	0.541501	0.0519007	0.260471	chr1	148124358	148124814	3018	" histone 1, H2bb"	13.7358	13.298	13.5794	12.4297	14.4911	13.0317	12.9704	12.4397	12.6539	11.9942	12.7176	13.0735	HG18
NM_021161	KCNK10	0.541325	0.0128337	0.218667	chr14	87720992	87863004	54207	" potassium channel, subfamily K, member 10"	5.31602	3.91175	4.90786	4.66373	5.09518	5.17384	3.59168	3.62673	3.97555	4.63701	3.90284	4.14962	HG18
NM_019119	PCDHB9	0.540856	0.0500435	0.258538	chr5	140547076	140551295	56127	protocadherin beta 9	6.04727	4.37466	5.60289	4.19929	5.01626	4.83196	3.55161	4.95161	4.56874	4.48915	3.77739	3.75964	HG18
NM_019032	ADAMTSL4	0.539464	0.0117233	0.215644	chr1	148788509	148800037	54507	ADAMTS-like 4	4.83961	5.53365	7.17396	6.2292	6.36847	5.69002	5.36559	4.74234	5.07824	6.19477	4.99848	4.59894	HG18
NM_020703	AMIGO1	0.539389	0.00686056	0.205441	chr1	109850968	109853827	57463	adhesion molecule with Ig-like domain 1	5.34589	5.12465	5.38451	5.08107	6.29936	5.78443	4.44107	4.89207	4.51053	4.75795	5.05669	4.26364	HG18
BC002774	CDC42EP4	0.538963	0.00202214	0.179658	chr17	68791358	68819731	23580	CDC42 effector protein (Rho GTPase binding) 4	6.62125	6.636	5.74863	6.18332	6.17849	5.83082	5.27988	5.39591	5.3401	5.75777	5.13402	5.08044	HG18
AB007870	NUPL1	0.538767	0.0367791	0.245592	chr13	24773768	24808478	9818	nucleoporin like 1	11.3289	10.7918	12.4448	10.66	11.3965	11.0267	10.3234	10.2656	10.2752	10.7142	10.9052	10.4957	HG18
NM_004083	DDIT3	0.538315	0.0285487	0.236826	chr12	56196637	56200567	1649	DNA-damage-inducible transcript 3	13.4752	12.6331	13.07	12.1389	13.8072	13.194	12.6703	11.884	12.1817	12.2135	12.2701	12.2094	HG18
NM_001011546	DSTN	0.538122	0.0135675	0.220467	chr20	17498598	17536652	11034	destrin (actin depolymerizing factor)	9.88104	10.1704	10.6385	9.08568	10.5154	10.098	9.28452	9.45717	9.81557	8.84005	8.89074	8.95012	HG18
BC011643	AUTS2	0.53754	0.0198731	0.231941	chr7	68702532	69393542	26053	autism susceptibility candidate 2	9.94213	10.1853	10.8344	9.42395	11.2535	10.5079	10.0045	9.17617	9.16039	9.64613	8.91188	10.1543	HG18
NM_013248	NXT1	0.537073	0.00382374	0.191239	chr20	23279372	23283408	29107	NTF2-like export factor 1	13.39	13.029	12.9751	12.4561	13.4974	13.2627	12.1056	12.1914	12.4326	12.2227	12.12	12.356	HG18
BC047453	ACSL6	0.536798	0.0368097	0.245615	chr5	131317492	131375476	23305	acyl-CoA synthetase long-chain family member 6	4.93231	5.73331	8.2537	7.69532	7.83771	7.00032	6.29894	5.83776	5.30602	7.83101	5.63797	5.8724	HG18
AJ301580	DMRTA2	0.535334	0.0110221	0.21415	chr1	50656694	50659630	63950	DMRT-like family A2	7.3889	7.91611	8.17777	8.241	9.31143	7.81353	7.70263	7.1817	7.26195	7.3694	7.52472	7.13015	HG18
NM_005321	HIST1H1E	0.53478	0.0496873	0.25827	chr6	26264537	26265322	3008	" histone 1, H1e"	12.3624	12.1114	12.3822	11.9232	13.938	13.0701	12.2227	11.6265	11.9265	11.7682	12.031	11.8136	HG18
NM_019012	PLEKHA5	0.532357	0.026755	0.234663	chr12	19173994	19420601	54477	" pleckstrin homology domain containing, family A member 5"	4.65035	4.81226	6.60877	4.84119	5.4501	5.2575	4.57847	4.62622	4.75103	4.57059	4.04577	4.54749	HG18
NM_006690	MMP24	0.531693	0.026607	0.234663	chr20	33278116	33328218	10893	matrix metallopeptidase 24 (membrane-inserted)	7.65022	7.18787	7.17895	6.79721	8.52885	7.55903	6.84807	6.21668	6.37037	6.90546	6.77149	6.85444	HG18
NM_147130	NCR3	0.531119	0.0240146	0.233668	chr6	31664650	31668741	259197	natural cytotoxicity triggering receptor 3	11.9752	11.9086	10.376	11.5883	11.6514	11.8489	10.6737	10.9046	10.9176	10.2552	11.1333	10.2714	HG18
AK022471	NGLY1	0.530821	0.0379647	0.246344	chr3	25797487	25799893	55768	N-glycanase 1	12.417	12.529	12.4915	11.0062	12.9219	12.8549	11.3706	11.5816	11.6912	10.9011	12.07	11.5551	HG18
NM_013231	FLRT2	0.529034	0.0176819	0.227904	chr14	85066240	85164023	23768	fibronectin leucine rich transmembrane protein 2	6.14494	4.93122	5.63409	5.3425	5.4804	4.39986	4.56712	4.01099	4.31026	4.61699	4.63353	4.75891	HG18
NM_001012728	DPRX	0.52903	0.00108063	0.15767	chr19	58827121	58832075	503834	divergent-paired related homeobox	8.63306	8.98961	8.6965	9.11285	9.19116	9.61404	8.11574	7.87511	8.05131	8.81932	7.42773	8.29375	HG18
NM_021978	ST14	0.52893	0.0162732	0.226389	chr11	129534932	129585467	6768	suppression of tumorigenicity 14 (colon carcinoma)	10.9122	10.2787	9.20013	10.0967	9.40866	9.91	8.75748	9.1341	9.40256	9.37269	9.24545	8.94743	HG18
BC094778	MIDN	0.528875	0.00248281	0.179658	chr19	1200886	1209791	90007	midnolin	9.86836	9.33497	9.67794	9.16965	9.93004	9.78906	8.94794	8.61452	8.13792	9.08147	9.18259	8.06181	HG18
NM_002557	OVGP1	0.527588	0.00198798	0.179658	chr1	111758459	111771922	5016	" oviductal glycoprotein 1, 120kDa (mucin 9, oviductin)"	10.5719	9.72123	9.98535	9.76448	10.4106	10.4032	9.57348	8.66956	9.52686	8.92079	9.03311	9.56846	HG18
NM_031946	CENTG3	0.527352	0.00893752	0.209627	chr7	150414758	150472456	116988	" centaurin, gamma 3"	10.0735	10.0391	9.37962	10.5106	10.1967	9.94807	8.62784	9.03317	9.69048	9.37458	9.54337	7.83147	HG18
NM_152772	TCP11L2	0.527305	0.0142407	0.222267	chr12	105220710	105264923	255394	t-complex 11 (mouse) like 2	11.2338	11.7497	12.5852	10.9771	12.2813	12.4531	11.6815	9.91584	10.4992	11.0989	11.3823	11.2348	HG18
NM_173495	PTCHD1	0.525909	0.03448	0.243174	chrX	23263015	23322340	139411	patched domain containing 1	7.93612	8.23807	6.4448	7.94976	7.27354	7.37602	7.01216	6.83994	6.56444	6.73368	7.13874	5.53997	HG18
BC013297	CD7	0.525888	0.0415883	0.250474	chr17	77866034	77868713	924	CD7 molecule	5.2957	6.80499	9.0981	7.36423	8.81252	7.57456	7.99881	6.88023	6.00323	7.73479	6.15445	6.10881	HG18
U93917	GLRA3	0.525346	0.0331548	0.241948	chr4	175800212	175986953	8001	" glycine receptor, alpha 3"	7.8901	6.59489	5.81368	5.96365	6.23702	6.84667	6.36658	5.55746	6.08036	5.49073	5.52528	5.6304	HG18
AF289582	SUV420H2	0.525187	0.0451648	0.254371	chr19	60544795	60547541	84787	suppressor of variegation 4-20 homolog 2 (Drosophila)	9.90244	9.57723	9.03259	8.71152	10.564	10.1617	8.69308	8.69926	8.71482	8.71932	9.05187	9.21363	HG18
NM_000141	FGFR2	0.524948	0.0287573	0.236876	chr10	123227844	123347907	2263	" fibroblast growth factor receptor 2 (bacteria-expressed kinase, keratinocyte growth factor receptor, craniofacial dysostosis 1, Crouzon syndrome, Pfeiffer syndrome, Jackson-Weiss syndrome)"	6.45299	4.87924	4.72193	5.10855	5.31351	4.2129	4.30211	4.36188	4.50031	4.06176	4.7661	4.10288	HG18
NM_004874	BAG4	0.524302	0.00186058	0.179658	chr8	38153262	38187694	9530	BCL2-associated athanogene 4	10.9327	11.1511	11.1682	10.3055	11.1587	10.7628	9.85383	9.80291	10.0402	10.2112	10.157	9.9633	HG18
NM_018987	SEMA5B	0.52368	0.0531184	0.261101	chr3	124110732	124230142	54437	" sema domain, seven thrombospondin repeats (type 1 and type 1-like), transmembrane domain (TM) and short cytoplasmic domain, (semaphorin) 5B"	7.51298	6.57816	7.89143	6.52153	7.5554	8.40625	6.68429	6.54848	6.62516	6.78479	6.72436	6.37779	HG18
BC022101	UNQ470	0.523367	0.00936364	0.21143	chr9	34511041	34513027	375704	GAAI470	5.2327	6.01552	6.97133	6.40841	7.51051	6.07907	5.32923	5.59002	5.11966	6.73628	4.89619	5.1271	HG18
AY349353	HTR3E	0.523312	0.00227824	0.179658	chr3	185300854	185307175	285242	" 5-hydroxytryptamine (serotonin) receptor 3, family member E"	4.0703	5.63687	4.54833	5.55893	5.11246	4.75709	4.18331	3.92395	4.13036	4.66874	3.606	3.95687	HG18
NM_016229	CYB5R2	0.522183	0.0105558	0.214133	chr11	7642908	7651397	51700	cytochrome b5 reductase 2	10.8549	10.3146	9.74236	10.7329	10.7251	10.2542	9.20496	9.49582	10.0599	9.41911	10.1142	8.30958	HG18
NM_002213	ITGB5	0.521918	0.0260626	0.234573	chr3	125964484	126088834	3693	" integrin, beta 5"	4.62553	6.94927	4.95063	5.46713	5.547	6.36436	4.46972	4.64111	4.78506	5.0617	5.48607	4.95929	HG18
NM_175078	KRT1B	0.521758	0.00555847	0.202349	chr12	51369909	51383514	374454	keratin 1B	4.28515	4.35205	5.71109	5.53821	5.62286	5.06197	4.52062	4.48019	3.99404	4.61162	3.86681	3.93579	HG18
NM_015111	N4BP3	0.521449	0.00191688	0.179658	chr5	177473161	177485713	23138	Nedd4 binding protein 3	10.3292	9.90227	9.83576	9.50049	9.30389	9.20208	8.71287	8.9386	8.74966	8.19335	8.60551	9.31696	HG18
NM_144687	NALP12	0.519966	0.0330825	0.241948	chr19	58988649	59019404	91662	" NACHT, leucine rich repeat and PYD containing 12"	7.32074	8.77404	8.62591	9.04307	10.3259	10.4919	8.51294	8.38198	8.69842	9.19301	7.81097	8.1419	HG18
BC069377	MXD1	0.519012	0.0125162	0.217455	chr2	69995882	70019081	4084	MAX dimerization protein 1	9.64918	10.0341	9.45618	9.26633	10.4468	10.7109	8.78994	9.10344	9.49991	8.96017	8.82117	9.16061	HG18
NM_001561	TNFRSF9	0.518217	0.0437876	0.253131	chr1	7902493	7923474	3604	" tumor necrosis factor receptor superfamily, member 9"	5.11509	4.97643	6.52612	5.00752	7.09355	6.37756	6.29286	4.70153	4.58567	5.06009	5.0309	4.17615	HG18
BC053584	GDA	0.517941	0.0234604	0.233282	chr9	73954112	74053675	9615	guanine deaminase	4.79158	3.85778	4.97711	4.56159	4.86528	3.47632	3.68767	3.53899	3.89411	3.0796	3.96066	2.97429	HG18
NM_012216	MID2	0.517688	0.015579	0.225373	chrX	106956115	107057077	11043	midline 2	7.20043	7.53901	7.1346	7.57109	7.13584	7.21195	6.33772	5.65441	6.204	6.9891	7.12802	4.41162	HG18
NM_003544	HIST1H4B	0.515978	0.0156394	0.225373	chr6	26135102	26135459	8366	" histone 1, H4b"	13.521	13.5011	13.608	13.1353	14.8243	13.5499	13.2523	12.7921	12.358	13.0013	12.6795	12.8592	HG18
NM_005099	ADAMTS4	0.514644	0.00971839	0.212689	chr1	159426161	159435468	9507	" ADAM metallopeptidase with thrombospondin type 1 motif, 4"	5.47231	4.82746	4.9544	5.84378	6.11219	5.41373	4.80825	3.50937	5.13587	4.64046	4.23939	4.46712	HG18
NM_005261	GEM	0.514594	0.0471282	0.256001	chr8	95330656	95343733	2669	GTP binding protein overexpressed in skeletal muscle	7.94237	8.43077	8.24558	6.38847	8.70556	8.22602	6.91014	6.7972	6.81667	6.38158	8.17264	7.2875	HG18
NM_018947	CYCS	0.514273	0.0397405	0.248773	chr7	25124799	25131480	54205	" cytochrome c, somatic"	11.339	10.8524	9.70288	10.4014	11.5778	11.1916	10.0109	9.52626	9.89918	10.0352	10.1609	10.3036	HG18
AK128086	EML5	0.513575	0.0239058	0.233668	chr14	88157853	88251227	161436	echinoderm microtubule associated protein like 5	7.93328	6.65643	6.41444	6.75528	6.75311	7.08818	5.00135	4.92748	6.50513	6.46618	5.89787	6.65213	HG18
NM_014552	GRHL1	0.513424	0.0463168	0.255404	chr2	10009272	10059856	29841	grainyhead-like 1 (Drosophila)	6.86141	7.60739	7.73124	5.55251	7.68486	7.65532	6.28397	6.06336	6.56992	5.14929	7.19301	6.33183	HG18
BC020962	SULF2	0.513379	0.00257924	0.179658	chr20	45719827	45728522	55959	sulfatase 2	7.05306	8.695	8.69369	8.52188	9.34496	9.66725	7.47453	7.63232	7.67791	8.96054	7.6236	7.29501	HG18
U70730	SKIL	0.513365	0.0182075	0.228343	chr3	171560104	171592975	6498	SKI-like	9.94119	9.03038	10.2906	9.13003	10.45	9.93239	9.38466	8.39009	8.76096	8.38742	9.07354	9.25757	HG18
NM_002501	NFIX	0.512568	0.000518767	0.127404	chr19	12967583	13070610	4784	nuclear factor I/X (CCAAT-binding transcription factor)	8.93169	8.31929	8.34985	8.52643	8.87934	9.01291	8.13995	7.74067	7.40884	7.99117	7.47044	7.48172	HG18
NM_004657	SDPR	0.512507	0.0208826	0.232893	chr2	192407280	192420226	8436	serum deprivation response (phosphatidylserine binding protein)	8.05503	9.83723	9.34674	7.98503	9.25883	9.59306	7.34455	8.8203	7.39121	8.59465	9.03964	6.37779	HG18
NM_000317	PTS	0.511697	0.0383465	0.246449	chr11	111602308	111609903	5805	6-pyruvoyltetrahydropterin synthase	9.90509	9.95835	10.461	8.90504	10.8446	11.0687	9.82411	9.01364	9.31886	8.6855	9.49346	9.66488	HG18
NM_001037535	SCML1	0.509751	0.0166458	0.226937	chrX	17665512	17683025	6322	sex comb on midleg-like 1 (Drosophila)	9.56944	10.2785	11.47	9.57564	10.9703	11.1021	9.9798	9.36416	9.87032	10.3684	8.79243	9.29584	HG18
BC101800	DAND5	0.508253	0.0201585	0.232893	chr19	12941452	12945586	199699	" DAN domain family, member 5"	4.0979	5.70096	4.64219	4.63807	6.35507	4.97995	3.94299	4.35628	4.10831	4.62724	4.40604	4.25623	HG18
BC084575	PDLIM7	0.50783	0.0240675	0.233668	chr5	176847505	176857190	9260	PDZ and LIM domain 7 (enigma)	7.96037	7.69554	7.08415	6.97881	8.67895	7.7419	6.48908	7.17805	7.00408	6.39706	7.02593	6.69979	HG18
NM_020379	MAN1C1	0.507575	0.0350763	0.243315	chr1	25816545	25983528	57134	" mannosidase, alpha, class 1C, member 1"	3.33327	4.71566	5.23225	4.02477	6.38842	5.63119	4.45527	4.39669	4.49739	3.87893	4.06691	4.03682	HG18
NM_005354	JUND	0.507372	0.00905005	0.20997	chr19	18251569	18253468	3727	jun D proto-oncogene	11.521	11.1267	11.8391	11.0234	12.4032	11.7439	11.0511	10.5719	10.6424	10.5458	10.7943	10.5658	HG18
NM_024906	SCD5	0.50669	0.0227319	0.233282	chr4	83800063	83938949	79966	stearoyl-CoA desaturase 5	5.60715	4.83786	3.62102	4.00495	4.71795	4.40203	3.94594	3.588	3.7279	3.79889	3.36244	3.66847	HG18
BC011877	DOCK5	0.506604	0.0289648	0.237052	chr8	25098203	25218724	80005	dedicator of cytokinesis 5	6.31194	6.17802	8.37625	6.73184	7.70798	7.61685	6.83925	6.02712	5.93701	7.21465	5.8055	5.88342	HG18
NM_003279	TNNC2	0.506281	0.0142643	0.222503	chr20	43885259	43889360	7125	troponin C type 2 (fast)	9.17105	9.46783	8.52037	8.59693	9.99962	9.30081	8.08494	8.01182	8.54887	8.39197	8.32032	8.27696	HG18
AY704148	PTPN20B	0.505879	0.0174526	0.227852	chr10	45971659	46060666	26095	" protein tyrosine phosphatase, non-receptor type 20B"	6.49604	5.57604	5.82216	7.18717	6.02146	5.93672	5.69394	5.09467	5.80469	4.98123	5.21792	4.66383	HG18
AK094418	DENND2C	0.505745	0.00960367	0.212689	chr1	114968783	114970509	163259	DENN/MADD domain containing 2C	6.71071	6.94645	8.42668	6.96322	7.01592	7.53235	6.18224	6.20562	6.33224	7.09801	6.42714	5.94289	HG18
NM_006697	MTMR11	0.504537	0.0152246	0.224887	chr1	148167167	148175351	10903	myotubularin related protein 11	6.63394	6.89359	6.05041	6.67407	7.2536	7.88862	5.80453	5.78482	6.31703	6.97964	5.26219	5.18105	HG18
NM_005240	ETV3	0.504194	0.0121273	0.215764	chr1	155369599	155374801	2117	ets variant gene 3	11.9365	11.6733	12.422	10.9217	12.3617	12.0179	11.1001	10.4344	11.1532	10.839	11.2009	11.0157	HG18
NM_000362	TIMP3	0.503905	0.00264152	0.180236	chr22	31526801	31589028	7078	" TIMP metallopeptidase inhibitor 3 (Sorsby fundus dystrophy, pseudoinflammatory)"	5.45985	6.31472	5.40522	5.60174	6.57242	6.16067	4.77147	4.36075	5.00312	5.50387	4.66751	5.37166	HG18
NM_000927	ABCB1	0.503857	0.0080654	0.206645	chr7	86970883	87180500	5243	" ATP-binding cassette, sub-family B (MDR/TAP), member 1"	9.43355	9.70628	11.3674	10.2853	10.5015	10.3665	9.46581	8.71998	9.53041	10.0453	8.25007	9.80657	HG18
BC074833	CDS1	0.502601	0.0460726	0.255172	chr4	85723529	85788886	1040	CDP-diacylglycerol synthase (phosphatidate cytidylyltransferase) 1	5.98513	4.1493	6.09541	4.7792	5.59034	5.86464	5.64004	3.61332	4.0757	4.31653	4.94963	3.65838	HG18
NM_003596	TPST1	0.501483	0.00927731	0.210747	chr7	65307748	65462865	8460	tyrosylprotein sulfotransferase 1	9.92345	9.92057	9.57477	9.0023	9.66576	10.2767	9.41421	7.74885	8.26233	8.36172	8.26609	9.64529	HG18
NM_003701	TNFSF11	0.501067	0.0231072	0.233282	chr13	42046288	42080148	8600	" tumor necrosis factor (ligand) superfamily, member 11"	6.51078	4.75026	5.59369	4.84758	4.97366	4.40658	3.88395	3.84905	4.52413	4.57617	4.43825	4.72548	HG18
NM_000570	FCGR3B	0.500714	0.0368061	0.245615	chr1	159859676	159867525	2215	" Fc fragment of IgG, low affinity IIIb, receptor (CD16b)"	10.4919	10.4142	12.6364	10.8567	12.2365	11.3331	11.4305	9.9234	10.7743	11.263	9.46799	9.18132	HG18
NM_000278	PAX2	0.500577	0.0425032	0.251078	chr10	102495321	102579688	5076	paired box gene 2	5.65977	6.92751	5.15014	6.56745	4.93373	5.66397	4.97147	4.81006	4.35375	5.20158	4.92785	5.49382	HG18
NM_000474	TWIST1	0.50042	0.00150712	0.177669	chr7	19121615	19123820	7291	twist homolog 1 (acrocephalosyndactyly 3	10.3913	9.33509	9.47235	9.83268	10.2342	9.96895	9.02677	9.11922	8.54238	8.85634	8.5091	9.30609	HG18
AB053321	ALS2CR19	0.499803	0.0131366	0.21932	chr2	205118760	205621563	117583	" amyotrophic lateral sclerosis 2 (juvenile) chromosome region, candidate 19"	6.90291	4.69024	5.43471	5.14968	5.61064	5.57045	5.19165	4.9814	4.48444	4.54049	4.4364	4.63238	HG18
AL832725	PHF6	0.499281	0.0141448	0.221594	chrX	133335015	133382003	84295	PHD finger protein 6	10.2823	10.1903	9.80723	9.80072	11.2424	10.954	9.39991	9.66881	9.78398	9.88699	9.04508	8.81868	HG18
BC066364	SIN3A	0.499233	0.0425781	0.251091	chr15	73498605	73531058	25942	" SIN3 homolog A, transcription regulator (yeast)"	9.06286	10.0252	11.4438	8.82924	10.3988	10.6573	9.82605	9.62293	9.33765	9.00456	9.19487	8.78931	HG18
AF028825	DLG4	0.497205	0.0488131	0.257487	chr17	7046766	7061231	1742	" discs, large homolog 4 (Drosophila)"	6.59188	6.32927	5.33674	5.79326	7.4735	5.66031	5.41243	5.09561	5.43311	4.81117	6.26857	4.58263	HG18
NM_153812	PHF13	0.496907	0.00239155	0.179658	chr1	6596331	6606643	148479	PHD finger protein 13	11.9891	11.7781	11.3151	11.4303	12.1652	12.2815	10.7141	11.1172	11.2555	11.1689	10.2628	10.324	HG18
DQ124708	PXK	0.496667	0.00197766	0.179658	chr3	58293755	58385726	54899	PX domain containing serine/threonine kinase	11.126	10.8664	10.4277	10.3767	11.1604	11.3047	10.1732	9.88706	9.39785	9.74909	10.0882	10.0356	HG18
NM_003548	HIST2H4	0.496377	0.0507762	0.259684	chr1	148098953	148099349	8370	" histone 2, H4"	12.2754	12.0157	12.5037	10.9052	13.4559	12.2055	12.0381	11.2949	11.1863	10.5681	11.0199	11.8258	HG18
AK130739	NFKBIE	0.496302	0.0272478	0.234663	chr6	44334408	44336539	4794	" nuclear factor of kappa light polypeptide gene enhancer in B-cells inhibitor, epsilon"	5.55948	4.8815	6.48347	6.07928	6.72143	5.11785	4.77765	4.22148	4.7805	5.66719	4.24924	5.39937	HG18
NM_138451	IQCD	0.496056	0.0111998	0.214895	chr12	112117628	112143263	115811	IQ motif containing D	7.79012	6.22125	7.40122	6.87777	7.28794	6.62938	6.22527	6.04892	5.48115	6.88663	5.37536	6.13139	HG18
AF063823	TRPC4	0.495287	0.0319966	0.240966	chr13	37109001	37341939	7223	" transient receptor potential cation channel, subfamily C, member 4"	6.07454	5.34469	4.19849	4.96611	4.19223	4.24811	3.91412	4.13818	3.56456	4.4068	3.94617	3.94535	HG18
BC017303	VIL1	0.494759	0.00500881	0.201935	chr2	218996731	219004183	7429	villin 1	6.43882	6.88033	8.19927	7.24953	8.25689	7.46942	6.37361	6.93621	6.13987	7.05907	6.47269	5.97456	HG18
M15169	ADRB2	0.493567	0.0429062	0.251246	chr5	148185000	148188447	154	" adrenergic, beta-2-, receptor, surface"	11.2138	9.89335	10.1945	9.86492	10.8866	9.07143	9.76066	9.72582	9.71402	8.99829	8.93323	8.34847	HG18
NM_017637	BNC2	0.493412	0.039444	0.248108	chr9	16406401	16717995	54796	basonuclin 2	4.92513	4.30266	5.53242	4.2211	5.86628	3.98817	4.85575	3.24173	3.75978	4.07658	3.58195	3.65218	HG18
BC067807	UGCGL2	0.493288	0.0400443	0.248996	chr13	95440399	95503648	55757	UDP-glucose ceramide glucosyltransferase-like 2	6.48865	7.08863	5.46374	5.16627	5.53448	5.77801	4.88678	4.82322	5.49441	4.4742	5.49244	4.93708	HG18
BC004490	FOS	0.492621	0.0257629	0.234285	chr14	74815312	74818404	2353	v-fos FBJ murine osteosarcoma viral oncogene homolog	14.1625	14.0613	13.7394	12.3771	13.7699	13.3559	12.9783	11.2502	12.6283	12.486	13.1543	12.8074	HG18
NM_015271	TRIM2	0.490569	0.02524	0.233668	chr4	154345067	154479918	23321	tripartite motif-containing 2	7.48262	8.03453	6.26227	7.47508	6.54039	7.17805	6.10304	5.94389	4.8243	6.1319	7.37186	5.99137	HG18
NM_000558	HBA1	0.490348	0.00898036	0.20997	chr16	166678	167520	3039	" hemoglobin, alpha 1"	8.81371	8.45337	9.57581	8.78387	9.78655	9.90516	7.99922	8.67557	8.11737	8.54494	8.48637	7.72458	HG18
NM_030773	TUBB1	0.490235	0.0252868	0.233668	chr20	57027703	57035104	81027	" tubulin, beta 1"	8.94441	10.534	9.51456	8.38055	9.89315	10.5192	8.27134	8.65565	8.37676	8.523	9.97056	8.02307	HG18
BC019827	DNAJB1	0.489956	0.0215967	0.232965	chr19	14487590	14490185	3337	" DnaJ (Hsp40) homolog, subfamily B, member 1"	13.2196	12.4608	13.222	12.2007	14.0073	13.1018	12.6813	11.8264	11.9463	11.9488	12.1431	12.028	HG18
NM_006038	SPATA2	0.489622	0.029617	0.237566	chr20	47953334	47965475	9825	spermatogenesis associated 2	9.13439	8.36048	8.49994	7.77628	9.3161	7.62033	7.81987	7.65064	7.72644	7.56077	7.27579	7.19637	HG18
NM_003533	HIST1H3I	0.488277	0.00791919	0.206361	chr6	27947601	27948078	8354	" histone 1, H3i"	11.2943	11.2592	12.4275	11.5018	12.775	11.7083	11.3403	10.8117	10.8069	11.3915	10.4265	10.3888	HG18
NM_012429	SEC14L2	0.48755	0.00374179	0.190803	chr22	29122932	29149828	23541	SEC14-like 2 (S. cerevisiae)	6.26145	7.11188	7.34817	6.21619	6.6508	6.1089	5.91995	5.08213	5.53566	5.95011	5.2413	5.97065	HG18
NM_000517	HBA2	0.487394	0.00832301	0.207894	chr16	162874	163708	3040	" hemoglobin, alpha 2"	7.74855	8.33986	9.8116	8.71444	9.70804	9.78877	8.14269	8.68934	7.83784	8.3759	8.37457	7.28476	HG18
NM_001003406	CACNA1I	0.487055	0.0425152	0.251078	chr22	38296703	38415686	8911	" calcium channel, voltage-dependent, alpha 1I subunit"	5.11333	5.39839	7.26946	5.63386	7.69707	7.16916	6.35842	4.74499	5.24252	6.4625	5.05471	5.3131	HG18
NM_019036	HMGCLL1	0.486969	0.0292172	0.23742	chr6	55407131	55551944	54511	3-hydroxymethyl-3-methylglutaryl-Coenzyme A lyase-like 1	5.77139	4.5737	5.16445	3.76902	5.55847	4.96532	4.91444	3.53659	4.05551	3.87893	3.76692	3.78095	HG18
NM_007101	SARDH	0.486942	0.023615	0.233572	chr9	135518502	135594863	1757	sarcosine dehydrogenase	8.94132	6.97851	7.69003	7.25224	8.36779	7.49921	7.41999	6.11231	7.0309	7.022	6.7329	6.87023	HG18
AF060152	ADAMTS1	0.485986	0.0139801	0.221101	chr21	27131451	27139330	9510	" ADAM metallopeptidase with thrombospondin type 1 motif, 1"	5.6435	4.6421	5.3014	4.30549	5.85749	4.9381	4.57065	3.67007	4.19647	4.09758	4.42861	3.88729	HG18
AK131395	AATK	0.485901	0.00791999	0.206361	chr17	76705692	76717283	9625	apoptosis-associated tyrosine kinase	5.66898	6.06613	5.57311	5.45473	6.567	6.77775	4.85467	4.49206	3.90633	5.99943	5.44014	4.77001	HG18
NM_001001671	MAP3K15	0.484657	0.0372342	0.245736	chrX	19288094	19410315	389840	mitogen-activated protein kinase kinase kinase 15	8.55902	7.62283	7.3008	7.62259	9.16548	8.44636	7.4912	7.13706	7.16172	7.04604	7.14752	7.32036	HG18
NM_152901	PYDC1	0.484549	0.0522464	0.260471	chr16	31134783	31135899	260434	PYD (pyrin domain) containing 1	11.4	10.2365	12.1146	11.4536	12.8953	11.3139	11.2471	10.4277	10.4082	11.4614	10.2238	10.1602	HG18
BC029590	SEMA3D	0.484173	0.0370384	0.245736	chr7	84466654	84509191	223117	" sema domain, immunoglobulin domain (Ig), short basic domain, secreted, (semaphorin) 3D"	7.87014	6.56048	7.04945	6.39362	5.67485	6.1802	6.18127	4.36268	5.32036	6.14054	5.73536	6.06057	HG18
NM_006558	KHDRBS3	0.484036	0.00394652	0.191795	chr8	136538897	136729031	10656	" KH domain containing, RNA binding, signal transduction associated 3"	9.55178	8.68505	9.39869	8.8588	8.46527	8.99932	8.40033	7.24451	7.34229	7.92329	7.77707	8.71028	HG18
NM_175065	HIST2H2AB	0.483867	0.00849922	0.208553	chr1	148125642	148126090	317772	" histone 2, H2ab"	13.6589	12.6317	13.3179	12.9771	14.1174	13.3518	12.6285	12.1628	12.1524	12.6291	12.2781	12.3045	HG18
NM_014380	NGFRAP1	0.482408	0.00441571	0.195914	chrX	102518764	102519655	27018	nerve growth factor receptor (TNFRSF16) associated protein 1	10.084	10.9305	10.804	10.2309	10.9027	11.1447	9.68355	9.59943	9.70843	8.04446	10.3759	9.80655	HG18
NM_014899	RHOBTB3	0.48231	0.000242646	0.110375	chr5	95092798	95156578	22836	Rho-related BTB domain containing 3	6.22581	6.90146	6.04227	6.27106	6.26986	6.20056	5.21848	4.78101	5.06171	5.63521	5.55675	5.34285	HG18
NM_018425	PI4KII	0.48214	0.0109282	0.214133	chr10	99390432	99426177	55361	phosphatidylinositol 4-kinase type II	11.4285	11.268	11.5457	10.0067	11.3847	11.3886	10.4634	10.0121	9.93947	9.74579	10.8216	9.88021	HG18
NM_020405	PLXDC1	0.482134	0.0344136	0.243174	chr17	34473081	34561298	57125	plexin domain containing 1	3.53519	3.87789	4.48085	3.63297	5.90984	4.57711	3.80358	3.43523	3.74502	3.40722	3.62657	3.13284	HG18
BC108265	FGF11	0.481835	0.040439	0.249146	chr17	7283069	7288123	2256	fibroblast growth factor 11	7.95325	6.84551	5.58871	6.28848	7.0661	6.14314	5.90674	5.58017	5.98412	5.21447	6.24045	5.65622	HG18
NM_001839	CNN3	0.481295	0.0131716	0.21932	chr1	95135094	95165289	1266	" calponin 3, acidic"	8.98535	9.07143	10.0641	9.23799	8.4017	8.71998	8.80628	6.89049	8.27973	8.12296	7.07803	8.583	HG18
NM_181661	VPS13B	0.481244	0.0048076	0.200464	chr8	100094669	100203161	157680	vacuolar protein sorting 13B (yeast)	9.2609	8.94932	8.38242	8.21114	9.28387	9.31444	7.55903	7.78582	7.39442	8.20651	8.24183	8.06121	HG18
NM_000089	COL1A2	0.480698	0.000720904	0.140539	chr7	93861808	93898480	1278	" collagen, type I, alpha 2"	6.18907	6.0099	5.44201	6.0067	6.38225	5.61251	5.02389	4.85093	4.81146	4.87695	5.38685	4.3766	HG18
BC003576	ACTN1	0.480548	0.0439461	0.253287	chr14	68411148	68515763	87	" actinin, alpha 1"	3.17266	5.882	6.44643	4.69287	7.63616	6.76568	5.38726	4.74539	5.1439	6.14174	5.5201	3.84481	HG18
BC042674	PLB1	0.480443	0.0218123	0.232965	chr2	28678289	28719636	151056	phospholipase B1	5.26778	6.11916	5.85196	5.11512	7.37239	5.97452	5.54516	4.38844	4.93987	5.03161	4.79315	5.56553	HG18
AF258577	SEMA4C	0.480376	0.0520572	0.260471	chr2	96889213	96893431	54910	" sema domain, immunoglobulin domain (Ig), transmembrane domain (TM) and short cytoplasmic domain, (semaphorin) 4C"	7.59909	7.88382	10.4361	8.02711	8.87475	8.89446	8.59143	7.61233	7.75227	7.70653	8.06512	7.4742	HG18
NM_005021	ENPP3	0.476905	0.0238726	0.233668	chr6	132000167	132109898	5169	ectonucleotide pyrophosphatase/phosphodiesterase 3	5.92702	4.5374	5.29994	3.75169	4.96617	4.94648	3.82562	3.55529	4.20979	3.8494	4.16165	4.18313	HG18
NM_006950	SYN1	0.47595	0.0262217	0.234573	chrX	47317206	47364201	6853	synapsin I	3.5364	4.51164	4.3106	4.02111	5.58569	6.13412	4.43419	3.39884	3.29976	4.44684	4.09342	3.16089	HG18
BX647254	PIP3-E	0.475358	0.0379063	0.246344	chr6	154520901	154692907	26034	phosphoinositide-binding protein PIP3-E	6.03102	6.59212	8.43383	6.03011	8.42922	7.36729	7.58086	5.35415	5.60383	7.35452	5.12432	5.13804	HG18
NM_012202	GNG3	0.474538	0.0277959	0.235421	chr11	62231705	62233249	2785	" guanine nucleotide binding protein (G protein), gamma 3"	10.0945	9.63977	8.33804	8.66498	10.0336	9.28012	8.07415	8.81447	7.53914	7.71384	8.72217	8.95995	HG18
NM_005305	GPR42	0.473488	0.0153825	0.224887	chr19	40554101	40555142	2866	G protein-coupled receptor 42	8.41162	6.8709	7.62229	7.54642	8.50226	8.23592	7.0846	5.98127	6.58905	7.50785	6.81429	6.94452	HG18
NM_001069	TUBB2A	0.473201	0.0175279	0.227852	chr6	3098898	3102782	7280	" tubulin, beta 2A"	13.3067	12.6059	12.447	11.709	13.45	13.1355	11.8904	11.0574	11.6575	11.539	12.611	11.6141	HG18
BC037269	DYRK3	0.472821	0.000755419	0.142936	chr1	204875695	204924381	8444	dual-specificity tyrosine-(Y)-phosphorylation regulated kinase 3	5.74226	5.82882	5.61058	5.26418	6.35756	5.80463	4.75701	4.56474	5.41009	4.53053	4.22925	4.55851	HG18
NM_000600	IL6	0.4717	0.0338897	0.242597	chr7	22733344	22738141	3569	" interleukin 6 (interferon, beta 2)"	12.3324	12.2035	10.5804	10.8842	12.0895	12.0455	9.41211	11.1755	10.926	11.7369	9.83785	10.0402	HG18
NM_002068	GNA15	0.471561	0.0347933	0.243174	chr19	3087229	3114741	2769	" guanine nucleotide binding protein (G protein), alpha 15 (Gq class)"	3.92573	6.60321	7.19068	5.28379	7.73592	7.84214	6.05083	4.78438	5.629	6.14581	5.65398	6.40099	HG18
AK090409	AMICA1	0.470156	0.039126	0.24785	chr11	117569890	117600919	120425	" adhesion molecule, interacts with CXADR antigen 1"	8.15809	10.6133	10.5635	10.0054	12.2921	12.3581	10.551	8.29435	10.5229	11.2116	8.9006	9.56381	HG18
BC105000	EPHA4	0.469592	0.0018154	0.179658	chr2	221998892	222145248	2043	EPH receptor A4	10.0081	9.61491	9.40649	9.39094	10.3935	10.0169	8.41699	8.15442	8.5636	9.10269	9.4234	8.50152	HG18
NM_147129	ALS2CL	0.468799	0.00944732	0.21143	chr3	46685682	46710175	259173	ALS2 C-terminal like	4.96517	5.90322	7.12416	6.04617	7.6307	6.65721	6.12953	5.34129	5.61182	5.34699	5.39183	5.21575	HG18
NM_001848	COL6A1	0.468738	0.024554	0.233668	chr21	46226095	46249390	1291	" collagen, type VI, alpha 1"	4.17688	7.36333	5.14648	5.20733	5.7987	5.78941	5.6354	5.07499	4.28273	4.67461	4.49424	4.36752	HG18
NM_004625	WNT7A	0.468475	0.00289496	0.185547	chr3	13835082	13896619	7476	" wingless-type MMTV integration site family, member 7A"	4.36584	5.53691	6.98963	6.06271	6.6453	6.81569	6.07877	4.52922	5.00348	5.42795	4.98441	4.61244	HG18
NM_207364	GPR148	0.468354	0.0254161	0.233668	chr2	131203192	131204379	344561	G protein-coupled receptor 148	3.63394	5.13633	3.70176	6.19034	5.06438	4.90537	3.83139	3.75478	4.36405	3.80925	3.66422	4.10999	HG18
NM_004441	EPHB1	0.468236	0.00260106	0.179658	chr3	135996949	136461999	2047	EPH receptor B1	5.32924	5.69055	5.42995	5.55957	6.7165	5.80807	4.73899	4.88431	4.38585	4.68613	5.08099	4.58592	HG18
BC069383	KLF11	0.467439	0.00268801	0.180669	chr2	10101244	10110135	8462	Kruppel-like factor 11	8.20514	8.62703	9.10484	8.25997	9.2116	9.67321	8.20377	7.76705	7.24683	7.74917	8.00333	7.94195	HG18
BC029406	ANGPT1	0.467281	0.0270384	0.234663	chr8	108365409	108403397	284	angiopoietin 1	6.95043	4.96138	6.11291	4.93683	4.91203	5.34364	5.29447	4.39678	4.17647	4.61077	4.52236	4.71365	HG18
NM_001017967	MARVELD3	0.466949	0.0244065	0.233668	chr16	70217570	70233369	91862	MARVEL domain containing 3	7.87297	8.52631	9.12682	8.93962	10.5549	10.272	8.78125	8.16321	8.41012	8.34944	8.06756	8.60931	HG18
NM_020856	TSHZ3	0.466561	0.0393844	0.248108	chr19	36457690	36462015	57616	teashirt family zinc finger 3	6.41068	6.61095	4.91538	5.42	6.75853	6.87608	5.47024	5.18162	5.5314	5.50458	4.64692	4.77325	HG18
BC041638	SART3	0.466556	0.0406306	0.249146	chr12	107478124	107479306	9733	squamous cell carcinoma antigen recognised by T cells 3	8.99675	10.0388	9.91917	8.13963	10.5934	10.6675	8.51801	8.56657	9.30755	8.31388	8.95626	9.22346	HG18
NM_001018100	Gcom1	0.466547	0.0301883	0.238053	chr15	55671405	55764854	145781	GRINL1A combined protein	7.60847	7.78835	9.20644	7.13842	7.02319	7.96834	6.82598	5.34995	6.47955	6.50729	7.16416	7.87773	HG18
NM_014353	RAB26	0.466267	0.024129	0.233668	chr16	2138651	2144142	25837	" RAB26, member RAS oncogene family"	8.25623	7.10173	7.04979	7.75393	8.84738	7.50674	7.34249	6.34136	7.14537	6.8249	6.62125	6.16645	HG18
BC051914	NMUR1	0.465829	0.0178157	0.228041	chr2	232097074	232103380	10316	neuromedin U receptor 1	7.03594	7.75302	10.2518	9.2082	9.20095	8.84889	8.22142	7.4614	7.27288	9.15875	7.50734	6.79708	HG18
XM_934325	EHBP1L1	0.463717	0.0348524	0.243174	chr11	65100099	65103589	254102	EH domain binding protein 1-like 1	11.9459	11.8668	11.6859	10.1537	12.3169	12.3062	10.745	10.935	10.4539	10.1197	11.4131	10.4672	HG18
BC093670	LECT2	0.463405	0.0250455	0.233668	chr5	135310894	135318483	3950	leukocyte cell-derived chemotaxin 2	6.03405	6.28382	5.09593	4.42101	6.07151	5.51625	4.84919	4.50923	4.15733	4.30633	4.52678	5.01548	HG18
BC108263	TMEM56	0.462905	0.037485	0.245781	chr1	95330660	95430442	148534	transmembrane protein 56	8.21995	8.40884	6.62783	8.37033	6.7737	7.84913	6.44819	7.0673	7.67543	6.4132	6.57604	5.49859	HG18
NM_000389	CDKN1A	0.462468	0.0131814	0.21932	chr6	36754464	36763087	1026	" cyclin-dependent kinase inhibitor 1A (p21, Cip1)"	14.3223	12.7173	13.097	11.974	13.039	12.6785	12.1536	12.2084	11.6799	11.6473	12.649	11.655	HG18
BC079835	HIST1H3G	0.461214	0.032037	0.240966	chr6	26379061	26379596	8355	" histone 1, H3g"	11.0295	10.4986	11.484	10.1982	12.1684	10.2785	10.5601	9.232	10.2975	10.1142	9.46612	9.97297	HG18
NM_003873	NRP1	0.459756	0.0174845	0.227852	chr10	33506431	33663839	8829	neuropilin 1	6.40423	5.69141	7.18879	5.65214	5.37084	6.13682	5.57662	4.81551	4.99931	4.51506	4.68077	5.58166	HG18
NM_007308	SNCA	0.458807	0.0441281	0.253613	chr4	90866057	90975854	6622	" synuclein, alpha (non A4 component of amyloid precursor)"	3.69464	7.29819	6.67137	4.80572	7.32438	7.74893	5.11672	5.16192	5.44457	5.84809	6.56591	5.44577	HG18
BC093965	PF4	0.458736	0.0452916	0.254371	chr4	75065758	75066540	5196	platelet factor 4 (chemokine (C-X-C motif) ligand 4)	10.5405	12.6528	11.3312	9.6919	12.5754	12.1656	9.42408	11.2244	9.66025	10.3844	12.1341	8.59156	HG18
NM_005304	FFAR3	0.457987	0.0225155	0.233242	chr19	40541341	40543231	2865	free fatty acid receptor 3	7.71496	5.93315	7.12493	7.198	8.03139	7.38084	5.79152	5.72661	6.21051	7.00319	5.97515	6.28447	HG18
BC032889	CDADC1	0.457437	0.0191161	0.229879	chr13	48720077	48739921	81602	cytidine and dCMP deaminase domain containing 1	10.8038	11.179	10.8682	9.80738	11.891	11.516	10.3004	9.71455	10.2843	9.69489	9.91079	10.0774	HG18
AK095384	PDE4C	0.457363	0.0384755	0.246748	chr19	18182009	18227229	5143	" phosphodiesterase 4C, cAMP-specific (phosphodiesterase E1 dunce homolog, Drosophila)"	9.82141	8.11319	9.88834	9.17591	10.4778	9.31144	8.58704	8.52742	7.95538	9.06146	8.09371	8.53937	HG18
DQ139833	ARHGEF10L	0.45695	0.0156218	0.225373	chr1	17779677	17896950	55160	Rho guanine nucleotide exchange factor (GEF) 10-like	9.28027	9.04639	8.77904	9.89781	10.2118	10.6421	9.25439	7.55362	8.77824	9.4568	7.6722	8.18085	HG18
NM_175768	GRIK2	0.456673	0.0176136	0.227852	chr6	101953674	102623474	2898	" glutamate receptor, ionotropic, kainate 2"	7.92275	5.70461	6.86739	6.26734	6.0532	5.85701	6.02427	5.04475	5.47355	5.27206	5.89856	5.28904	HG18
NM_014715	RICS	0.455181	0.0139671	0.221101	chr11	128343051	128399222	9743	Rho GTPase-activating protein	10.2944	10.6897	10.9122	10.5994	9.97854	10.3428	10.3012	8.43227	7.35846	9.34018	7.80088	10.3606	HG18
NM_000212	ITGB3	0.454937	0.0429884	0.251445	chr17	42686206	42745076	3690	" integrin, beta 3 (platelet glycoprotein IIIa, antigen CD61)"	6.06335	8.02797	6.36207	4.98773	7.11022	6.84248	4.93821	5.93672	4.95296	5.36795	7.05131	4.26829	HG18
NM_207286	AAA1	0.454204	0.0332403	0.242179	chr7	34356558	34764409	404744	AAA1 protein	6.33762	3.65342	4.48769	5.14514	4.72532	4.82734	3.82578	4.65227	3.51786	4.22534	3.54974	3.63526	HG18
BC063848	MMRN1	0.453452	0.053379	0.261331	chr4	91035074	91094024	22915	multimerin 1	6.38171	5.3175	5.98666	4.22956	4.19533	5.2249	4.60332	3.76367	4.01882	4.31861	4.30574	4.61991	HG18
NM_003546	HIST1H4L	0.452464	0.0383756	0.246466	chr6	27948904	27949268	8368	" histone 1, H4l"	10.9455	11.0401	10.8817	10.1582	12.7281	11.6297	11.0207	10.2068	10.3139	9.67311	10.0407	10.3634	HG18
AF260237	HES6	0.451657	5.9509e-05	0.0623225	chr2	238811655	238813351	55502	hairy and enhancer of split 6 (Drosophila)	10.6518	11.1435	11.5157	11.8331	11.4581	11.0794	10.2724	10.0052	9.72554	10.7318	10.0137	10.1309	HG18
NM_013368	SERTAD3	0.451127	0.0165185	0.226861	chr19	45638590	45640345	29946	SERTA domain containing 3	12.5423	12.3539	11.1203	10.7636	11.9697	11.9416	10.5773	10.6328	10.9681	10.4254	11.3923	10.2795	HG18
NM_003118	SPARC	0.450967	0.0351873	0.243516	chr5	151021200	151046710	6678	" secreted protein, acidic, cysteine-rich (osteonectin)"	8.79122	10.9034	9.59893	8.09382	10.277	10.5801	7.85755	9.36664	8.27953	8.24892	10.0971	7.52403	HG18
BC006175	JUN	0.450659	0.0444816	0.253746	chr1	59020301	59021757	3725	v-jun sarcoma virus 17 oncogene homolog (avian)	13.3401	12.6918	12.5453	10.8974	12.9942	13.0122	12.1136	11.4779	11.7014	10.032	12.1359	11.2567	HG18
BC105949	BTG2	0.450254	0.0165914	0.226864	chr1	201541312	201544096	7832	" BTG family, member 2"	13.1328	11.5342	12.4085	11.7008	13.0521	11.7994	11.1478	11.383	10.8679	10.8919	11.6075	11.5149	HG18
NM_145259	ACVR1C	0.450206	0.028692	0.236826	chr2	158097149	158193645	130399	" activin A receptor, type IC"	7.69009	6.58715	8.10492	6.58733	6.22666	6.7079	5.80235	4.32665	5.68277	7.28661	6.07585	5.06402	HG18
NM_002612	PDK4	0.449928	0.0505276	0.259353	chr7	95050746	95063739	5166	" pyruvate dehydrogenase kinase, isozyme 4"	8.34779	8.44746	7.00495	8.89235	8.69372	10.0439	7.71264	6.90745	6.73889	8.51466	8.18598	7.1592	HG18
AK027605	CYP2S1	0.449613	0.0151811	0.224887	chr19	46390954	46405278	29785	" cytochrome P450, family 2, subfamily S, polypeptide 1"	3.77559	5.26939	5.06485	4.2889	6.28556	6.29166	4.15117	4.23793	4.54936	4.93645	3.79695	3.70717	HG18
XM_377506	EMR4	0.449575	0.00642722	0.20537	chr19	6903516	6941851	326342	" egf-like module containing, mucin-like, hormone receptor-like 4"	5.19227	5.46255	5.79398	4.60573	6.26205	5.87294	4.61636	4.2758	4.46182	4.52623	4.1945	4.68456	HG18
NM_021059	HIST2H3C	0.449218	0.00469493	0.19887	chr1	148078882	148079389	126961	" histone 2, H3c"	12.2422	12.2604	13.0111	11.9414	13.3684	12.2592	12.0474	10.7963	11.5421	12.0491	10.5639	11.011	HG18
NM_015215	CAMTA1	0.448791	0.00612896	0.204569	chr1	6767970	7752351	23261	calmodulin binding transcription activator 1	8.94052	8.69376	8.22958	8.31969	8.68022	9.72614	7.57199	7.84844	7.16696	7.97631	7.96511	7.51149	HG18
NM_000301	PLG	0.448233	0.048997	0.257629	chr6	161043272	161094328	5340	plasminogen	7.15915	5.91105	7.7037	8.3643	7.06177	6.27149	5.53604	6.12082	6.20624	6.87579	6.06229	5.7173	HG18
BC028207	PER1	0.447859	0.0470207	0.255915	chr17	7988098	8000363	5187	period homolog 1 (Drosophila)	10.2689	9.91237	9.88813	8.24383	10.7747	10.1049	8.98445	8.65113	8.94671	8.80938	8.89338	8.95421	HG18
NM_020127	TUFT1	0.447813	0.0253886	0.233668	chr1	149779404	149822683	7286	tuftelin 1	9.16359	8.93889	9.25371	7.90057	10.3054	9.57401	8.64886	7.63074	7.65806	7.64981	8.93221	8.09843	HG18
NM_000329	RPE65	0.446877	0.00938442	0.21143	chr1	68667094	68688230	6121	retinal pigment epithelium-specific protein 65kDa	6.15357	4.33337	4.55	4.36189	4.27691	3.59819	3.91573	3.29512	3.21892	3.8988	3.37543	3.91073	HG18
NM_005233	EPHA3	0.446791	0.00849677	0.208553	chr3	89239363	89613974	2042	EPH receptor A3	6.51615	4.26376	4.85321	4.21776	5.06882	4.57731	4.38334	3.9339	3.92076	4.06882	3.85332	3.79008	HG18
BC017865	FCGR3A	0.446162	0.051771	0.260471	chr1	159779142	159786158	2214	" Fc fragment of IgG, low affinity IIIa, receptor (CD16a)"	10.4309	10.4877	13.3422	10.9965	11.583	11.0177	11.3613	9.92815	10.8076	11.1668	9.51456	9.38207	HG18
AF035947	CISH	0.445241	0.0155358	0.225373	chr3	50618924	50624196	1154	cytokine inducible SH2-containing protein	7.93316	8.18959	6.6971	6.57459	7.74338	7.25205	6.30407	6.42791	6.65671	6.00283	6.62428	5.95274	HG18
NM_018556	SIRPG	0.444694	0.0387935	0.247182	chr20	1557797	1586402	55423	signal-regulatory protein gamma	7.00977	8.22752	9.86076	7.6426	10.4672	9.76223	9.53244	7.43537	8.04674	8.40568	6.85804	6.23714	HG18
NM_003531	HIST1H3C	0.444369	0.0136223	0.220475	chr6	26153617	26154076	8352	" histone 1, H3c"	8.69315	8.63347	10.5179	9.25283	9.97722	8.69076	8.36669	7.65499	8.25824	9.3706	7.83237	7.54586	HG18
NM_052817	MID2	0.44363	0.00684433	0.205441	chrX	106956115	107057077	11043	midline 2	7.05732	7.72986	7.09979	7.67397	7.76062	7.18749	5.97516	5.72124	7.04626	6.42187	6.80617	4.32925	HG18
BC054510	HRH2	0.442909	0.036893	0.245675	chr5	175017644	175045849	3274	histamine receptor H2	3.29926	4.71657	4.52518	4.52533	6.70752	6.18257	4.30575	3.89989	3.86429	4.80327	4.29702	4.17121	HG18
AJ430580	PTPRE	0.441561	0.0281922	0.236261	chr10	129735884	129771392	5791	" protein tyrosine phosphatase, receptor type, E"	10.6691	10.6753	12.1669	9.99571	12.0713	11.6337	10.768	9.90221	9.96521	10.2118	10.3211	10.05	HG18
NM_001495	GFRA2	0.440467	0.0277644	0.23542	chr8	21593809	21652734	2675	GDNF family receptor alpha 2	6.71405	7.11787	6.1285	6.27441	8.18087	7.93983	6.62308	5.42682	6.2321	5.77822	5.61747	6.45247	HG18
AK058045	GSG1	0.440034	0.0191536	0.230058	chr12	13129027	13147846	83445	germ cell associated 1	6.75025	6.68201	6.25846	5.47807	7.31614	7.38928	5.67265	5.67113	5.8605	5.76391	5.33184	5.13218	HG18
NM_016382	CD244	0.439437	0.0507839	0.259684	chr1	159066573	159099269	51744	" CD244 molecule, natural killer cell receptor 2B4"	8.56658	8.00716	10.2807	7.5853	9.385	8.92109	8.60473	7.12795	7.30512	7.88836	8.06557	7.81597	HG18
NM_152332	MTAC2D1	0.438722	0.00555335	0.202349	chr14	91316278	91372436	123036	membrane targeting (tandem) C2 domain containing 1	6.33746	7.0167	8.74557	8.0809	8.41396	8.52842	6.43318	5.80215	7.19264	8.16297	6.33502	5.786	HG18
NM_021202	TP53INP2	0.438587	0.0516028	0.260446	chr20	32755808	32764898	58476	tumor protein p53 inducible nuclear protein 2	11.5463	11.0504	11.8121	9.21615	11.5403	11.5253	9.87222	9.41969	10.21	9.98377	11.0106	9.63786	HG18
BC112238	SMPD3	0.437977	0.00407331	0.192992	chr16	66952537	66963662	55512	" sphingomyelin phosphodiesterase 3, neutral membrane (neutral sphingomyelinase II)"	9.34901	8.50044	7.71547	8.91441	8.92378	8.48965	6.95939	7.78645	8.26731	7.67146	7.10381	6.94246	HG18
NM_002620	PF4V1	0.43757	0.00600139	0.20397	chr4	74937876	74939638	5197	platelet factor 4 variant 1	5.7511	8.73947	7.99108	6.78651	8.22761	8.42967	5.84027	6.40066	5.80886	7.09543	7.82485	6.50678	HG18
NM_021063	HIST1H2BD	0.435643	0.0164283	0.226657	chr6	26266327	26266850	3017	" histone 1, H2bd"	12.6027	12.0065	12.415	11.0869	13.1214	11.9922	11.4654	10.9492	11.3182	10.5759	10.9492	11.3576	HG18
NM_001032281	TFPI	0.435229	0.0328735	0.241745	chr2	188051556	188127410	7035	tissue factor pathway inhibitor (lipoprotein-associated coagulation inhibitor)	6.74164	6.38083	6.53125	4.48258	6.01835	6.58975	5.44003	5.22181	5.48024	3.93217	5.57151	3.88481	HG18
NM_198184	OSTN	0.432885	0.0172315	0.227762	chr3	192413015	192450604	344901	osteocrin	10.2873	9.18531	7.9266	9.44467	8.96813	8.92058	7.15564	8.54452	8.42375	8.66981	7.54406	7.43667	HG18
AB023230	FRMD4B	0.432826	0.0454082	0.254441	chr3	69302108	69517914	23150	FERM domain containing 4B	6.6324	6.26587	6.15611	5.37011	7.97737	7.4852	6.67369	5.42691	5.58592	5.30227	5.69834	4.76125	HG18
BC104918	CHL1	0.432731	0.00238967	0.179658	chr3	336428	422437	10752	cell adhesion molecule with homology to L1CAM (close homolog of L1)	8.114	7.75342	7.56032	7.89384	7.49991	7.5669	6.94405	5.64048	6.04398	7.17533	6.87675	5.83751	HG18
NM_019858	GPR162	0.431893	0.0324396	0.241511	chr12	6801223	6806844	27239	G protein-coupled receptor 162	3.54783	5.29623	4.15737	5.18027	6.39255	6.79448	4.04777	4.14915	4.55166	5.04638	4.37143	4.18097	HG18
NM_014361	CNTN5	0.431225	0.0190671	0.229879	chr11	98397080	99732683	53942	contactin 5	7.01049	4.83786	5.25353	4.66166	4.23318	4.72154	4.38976	3.88817	3.9339	4.33037	4.16166	4.68462	HG18
NM_145263	SPATA18	0.429634	0.00964565	0.212689	chr4	52612349	52658215	132671	spermatogenesis associated 18 homolog (rat)	4.26676	5.66688	4.23182	4.31551	5.53546	5.8546	4.6741	3.53731	3.90633	3.7	3.77576	3.66506	HG18
NM_003495	HIST1H4I	0.429548	0.00746478	0.205449	chr6	27215066	27215436	8294	" histone 1, H4i"	11.3635	11.1549	11.4707	10.2821	12.1493	11.2781	10.6148	9.83487	10.2207	9.67291	10.0452	10.3834	HG18
NM_003260	TLE2	0.429092	0.00367114	0.190803	chr19	2948635	2980022	7089	" transducin-like enhancer of split 2 (E(sp1) homolog, Drosophila)"	9.26848	8.93817	9.79411	9.29179	9.84055	9.46897	8.68471	8.01817	7.45326	7.94555	6.87875	9.25814	HG18
NM_002205	ITGA5	0.429007	0.0402268	0.249146	chr12	53075311	53099317	3678	" integrin, alpha 5 (fibronectin receptor, alpha polypeptide)"	5.83661	5.78253	7.79034	5.65354	7.97211	6.67674	6.16078	5.10498	5.41441	5.65721	5.18264	6.33837	HG18
NM_014253	ODZ1	0.4288	0.0440426	0.253445	chrX	123342011	123925347	10178	" odz, odd Oz/ten-m homolog 1(Drosophila)"	5.14985	4.97704	5.75814	4.03277	5.55217	3.47111	4.30066	3.60209	3.55723	3.46523	3.97561	3.74749	HG18
BC039196	SLC2A3	0.428761	0.0184243	0.228946	chr12	7963678	7980032	6515	" solute carrier family 2 (facilitated glucose transporter), member 3"	12.8943	12.3042	12.807	10.9401	12.7583	12.7328	11.7967	10.1938	10.6419	11.126	11.9983	11.3357	HG18
BC021720	DNAJA4	0.42771	0.0120976	0.215764	chr15	76343541	76359942	55466	" DnaJ (Hsp40) homolog, subfamily A, member 4"	10.8577	10.0555	10.9051	10.0634	11.6541	10.0233	9.85404	8.93137	9.53642	9.54975	10.1026	8.43036	HG18
BC028135	P2RY2	0.427589	0.0336332	0.242554	chr11	72607149	72624626	5029	" purinergic receptor P2Y, G-protein coupled, 2"	4.7097	6.43515	6.27916	6.52609	8.34952	8.39923	6.09356	6.14022	6.45352	6.44208	5.92104	4.93709	HG18
NM_001024455	RGAG4	0.426967	0.0173952	0.227852	chrX	71263687	71268476	340526	retrotransposon gag domain containing 4	8.75524	8.90065	7.19976	8.8066	8.53933	8.80882	7.53548	7.22083	8.52376	6.1144	7.49678	5.3285	HG18
BC067492	HIST1H3F	0.42608	0.0325629	0.241701	chr6	26358347	26358812	8968	" histone 1, H3f"	12.0405	11.4168	12.4483	11.0843	13.2626	11.2881	11.4	10.2725	11.0649	10.9183	10.6175	10.9152	HG18
NM_004420	DUSP8	0.424231	0.0460179	0.255172	chr11	1533958	1549726	1850	dual specificity phosphatase 8	11.891	11.6742	11.4077	9.88785	12.4708	12.5028	10.2182	10.212	10.5453	10.4566	11.5329	10.2077	HG18
NM_153449	SLC2A14	0.423054	0.0229408	0.233282	chr12	7857663	7916762	144195	" solute carrier family 2 (facilitated glucose transporter), member 14"	12.942	12.2372	12.6937	10.817	12.8532	12.4797	11.5383	9.67419	10.5893	11.0205	12.1667	11.2747	HG18
AK056190	DFNB31	0.4188	0.00238619	0.179658	chr9	116280421	116307551	25861	" deafness, autosomal recessive 31"	10.3615	11.126	10.1984	9.57133	10.6199	10.3829	9.29299	9.11422	8.62124	9.45245	9.65921	8.75321	HG18
AK098748	WDR17	0.416921	0.0344965	0.243174	chr4	177224149	177340979	116966	WD repeat domain 17	7.21903	4.87201	6.44609	5.07295	5.82277	5.09049	4.8364	4.47406	4.79523	4.72075	4.44829	5.16002	HG18
AJ291578	KIF13A	0.416818	0.0108448	0.214133	chr6	17871904	18095673	63971	kinesin family member 13A	9.22435	8.46447	8.86454	7.60807	9.42944	9.24284	7.85807	6.61613	7.3176	7.47432	8.03658	8.13986	HG18
NM_181609	KRTAP19-3	0.414592	0.0336181	0.242554	chr21	30785652	30786146	337970	keratin associated protein 19-3	9.8204	7.42465	9.4533	8.18176	8.23318	8.14009	8.17587	7.53764	7.04312	7.42965	7.84429	6.48743	HG18
NM_198492	CLEC4G	0.413385	0.0227638	0.233282	chr19	7699849	7703008	339390	" C-type lectin superfamily 4, member G"	7.93283	6.93298	9.05477	8.33353	9.55748	9.20694	6.9566	6.87138	7.31849	8.71982	7.06977	6.69528	HG18
NM_002378	MATK	0.412887	0.022487	0.233242	chr19	3728966	3752810	4145	megakaryocyte-associated tyrosine kinase	9.57021	9.70238	11.2165	9.72435	11.848	10.1222	9.86354	8.96709	8.84767	9.88458	9.18792	9.10496	HG18
NM_001024807	APLP1	0.412501	0.0455527	0.254706	chr19	41051240	41062539	333	amyloid beta (A4) precursor-like protein 1	12.1906	9.69071	11.0615	10.0217	11.7407	10.3734	11.0538	9.07244	9.88493	9.52199	9.46579	8.92577	HG18
BC034018	NLGN4X	0.412187	0.0150857	0.224887	chrX	5819649	6156706	57502	" neuroligin 4, X-linked"	7.20928	6.8967	5.36188	5.7674	5.40293	5.65686	4.83655	5.72392	4.31772	5.28948	4.71291	4.39546	HG18
NM_004281	BAG3	0.410101	0.00915986	0.210505	chr10	121400871	121427321	9531	BCL2-associated athanogene 3	10.7088	10.4222	10.2152	9.5017	11.4333	10.8638	9.62105	8.92394	9.30843	9.4414	9.74078	8.88916	HG18
NM_002564	P2RY2	0.408151	0.0368089	0.245615	chr11	72606991	72625045	5029	" purinergic receptor P2Y, G-protein coupled, 2"	5.09784	5.68614	5.07396	5.84483	7.6531	7.24713	5.33876	4.57436	5.11966	5.74202	4.93212	5.05513	HG18
NM_175929	FGF14	0.408042	0.0232716	0.233282	chr13	101173035	101852125	2259	fibroblast growth factor 14	6.31816	4.01377	4.97967	3.62978	4.59245	4.10947	3.7066	3.24935	3.87199	3.58136	3.79115	3.45184	HG18
BC028165	PCDH17	0.407527	0.0524332	0.260493	chr13	57104655	57197669	27253	protocadherin 17	7.42627	4.90674	5.58766	4.31803	4.84236	4.7751	4.687	4.18113	4.33933	4.80692	4.30661	4.39046	HG18
NM_018159	NUDT11	0.407025	0.019852	0.2319	chrX	51249602	51256199	55190	nudix (nucleoside diphosphate linked moiety X)-type motif 11	6.94278	5.33462	6.96446	5.43347	5.75673	5.1796	5.08039	5.15561	4.13493	4.28322	4.79873	5.22218	HG18
BC104805	TNFSF9	0.406714	0.0191033	0.229879	chr19	6482019	6486148	8744	" tumor necrosis factor (ligand) superfamily, member 9"	11.5668	10.2566	10.5292	9.12342	10.7979	9.9686	8.93436	8.64357	9.66767	8.69464	10.3606	8.01801	HG18
BC069133	HIST1H3B	0.40452	0.0164826	0.226783	chr6	26139797	26140267	8358	" histone 1, H3b"	10.2147	10.3356	11.6352	10.2148	12.246	10.4655	10.0954	8.98727	10.2101	10.0568	9.63924	9.36433	HG18
NM_017433	MYO3A	0.404257	0.00641841	0.20537	chr10	26263201	26541465	53904	myosin IIIA	8.336	7.11637	6.44666	5.97259	6.2183	6.35524	5.82829	5.87135	5.30334	5.89958	5.23215	5.86874	HG18
NM_006344	CLEC10A	0.403554	0.0171248	0.227453	chr17	6918579	6924324	10462	" C-type lectin domain family 10, member A"	4.36959	7.04454	7.11714	7.02234	8.94477	8.95992	6.32246	5.64602	6.63387	7.84356	6.18061	5.2584	HG18
NM_003535	HIST1H3J	0.402972	0.0119335	0.215764	chr6	27966071	27966549	8356	" histone 1, H3j"	10.9148	10.593	11.8615	10.5619	12.2796	10.641	10.4723	9.46371	9.99219	10.372	9.90221	9.50932	HG18
NM_020795	NLGN2	0.401827	0.0021473	0.179658	chr17	7252225	7263903	57555	neuroligin 2	5.48665	5.4097	6.27084	5.39982	6.79871	5.74027	5.02426	4.29581	4.1069	4.9968	4.80034	4.32904	HG18
NM_001312	CRIP2	0.401748	0.00394475	0.191795	chr14	105012175	105017545	1397	cysteine-rich protein 2	11.5663	11.7366	11.1543	11.5299	11.1245	11.0869	9.3966	9.17485	9.5077	11.5005	10.0927	8.94957	HG18
NM_138460	CMTM5	0.400964	0.0518348	0.260471	chr14	22915856	22918821	116173	CKLF-like MARVEL transmembrane domain containing 5	5.24982	8.2044	5.59906	4.29087	7.24009	6.98186	3.47599	5.12166	5.27432	4.0836	7.29886	3.70587	HG18
AK074780	ROBO2	0.399976	0.0231107	0.233282	chr3	77625136	77750015	6092	" roundabout, axon guidance receptor, homolog 2 (Drosophila)"	5.21254	5.65758	5.74654	5.33484	3.9015	4.0442	3.97413	3.63177	3.91935	4.14987	3.67834	3.51329	HG18
NM_014330	PPP1R15A	0.399464	0.00980606	0.212689	chr19	54067489	54071126	23645	" protein phosphatase 1, regulatory (inhibitor) subunit 15A"	13.6421	13.2247	12.0238	12.0881	13.3382	13.1519	11.4986	11.7115	11.6643	12.0199	11.7352	11.5751	HG18
NM_003323	TULP2	0.399072	0.0104666	0.214133	chr19	54076033	54093750	7288	tubby like protein 2	10.4703	10.5991	10.2619	10.1115	12.0969	10.4725	9.62905	9.45489	10.0862	9.77652	8.25448	9.38521	HG18
NM_015086	DDN	0.396777	0.0109497	0.214133	chr12	47675199	47679355	23109	dendrin	9.10566	7.93348	8.04321	7.59935	9.00075	7.26063	7.42401	6.84362	7.11714	6.56188	7.09415	6.71114	HG18
NM_044472	CDC42	0.396247	0.0156942	0.225373	chr1	22251768	22289571	998	" cell division cycle 42 (GTP binding protein, 25kDa)"	12.6948	12.5389	13.1612	11.2944	13.5068	13.1102	11.5814	11.2428	11.4226	11.1209	12.0461	11.5686	HG18
AY358106	UNQ3035	0.395048	0.0302641	0.238053	chr11	27073863	27075971	645268	LCII3035	7.71644	6.70132	6.88681	6.76181	4.92667	6.87217	5.46138	5.54846	5.46518	6.09396	5.08173	5.12527	HG18
BC037169	PLOD2	0.393837	0.00281953	0.183079	chr3	147269917	147361632	5352	" procollagen-lysine, 2-oxoglutarate 5-dioxygenase 2"	7.08325	4.94974	5.86597	5.11966	5.83859	5.38824	4.28585	4.31385	4.61293	4.65055	4.78022	4.63297	HG18
BC101837	HIST3H3	0.393247	0.0224463	0.233242	chr1	226679162	226679697	8290	" histone 3, H3"	10.245	10.096	10.7021	9.19295	11.6448	9.65033	9.82649	8.42079	9.55329	8.98484	8.70489	8.78855	HG18
NM_000922	PDE3B	0.39316	0.00100014	0.152353	chr11	14621906	14848926	5140	" phosphodiesterase 3B, cGMP-inhibited"	8.92646	8.6233	9.58311	8.30352	8.99703	8.75331	7.65532	6.42268	7.61436	8.15468	7.58863	7.50664	HG18
AY004867	TPM3	0.393003	0.0176587	0.227857	chr1	152397712	152422230	7170	tropomyosin 3	11.587	11.6748	11.9759	10.0156	12.2862	12.0369	10.3706	10.3067	10.2834	9.80898	10.9173	10.4823	HG18
NM_018334	LRRN3	0.39043	0.0482533	0.256895	chr7	110518418	110552698	54674	leucine rich repeat neuronal 3	7.02055	6.21044	8.73122	6.2884	8.83281	7.67193	7.29566	5.70681	6.83387	7.01863	5.50154	5.14162	HG18
NM_015714	G0S2	0.390209	0.0207041	0.232893	chr1	207915387	207916356	50486	G0/G1switch 2	11.4399	12.8224	12.9465	11.4821	13.6517	13.8137	12.2297	8.47408	11.414	11.8959	11.7032	11.8593	HG18
NM_001823	CKB	0.390132	0.0140694	0.221298	chr14	103055748	103058923	1152	" creatine kinase, brain"	9.47917	8.59995	7.88886	8.12374	9.8235	8.6965	6.92723	7.52316	7.54988	7.72295	7.93825	7.62102	HG18
AF354656	BBC3	0.38901	0.047324	0.256001	chr19	52415920	52427863	27113	BCL2 binding component 3	12.6666	11.6498	11.2384	10.5116	13.0288	12.8067	10.978	11.2186	10.4135	10.7389	11.4872	9.93888	HG18
NM_032214	SLA2	0.386787	0.0448167	0.254089	chr20	34674335	34707972	84174	Src-like-adaptor 2	9.51428	10.1477	12.7539	9.94922	11.5748	10.3421	10.427	9.59556	9.83313	9.98733	9.75859	9.0047	HG18
BC112166	UTS2D	0.384469	0.00417071	0.194206	chr3	192468880	192482717	257313	urotensin 2 domain containing	12.6811	11.8419	11.3216	11.5198	11.6819	11.2821	9.91162	10.5866	10.8706	11.2759	9.60351	9.31996	HG18
NM_004669	CLIC3	0.383466	0.0331356	0.241948	chr9	139008880	139010845	9022	chloride intracellular channel 3	7.47503	7.26917	9.46777	7.35664	9.8531	8.06663	8.57599	7.14988	6.71703	6.83757	6.24433	6.64668	HG18
BC026102	PER3	0.383368	0.0186291	0.229466	chr1	7766966	7786604	8863	period homolog 3 (Drosophila)	8.50626	8.31202	8.23967	6.91549	9.43987	8.96038	7.61127	7.2222	7.27089	6.12633	7.84581	6.34737	HG18
NM_000594	TNF	0.38324	0.00754846	0.205449	chr6	31651328	31654091	7124	" tumor necrosis factor (TNF superfamily, member 2)"	11.7596	9.55308	9.98155	9.97243	10.7248	9.88949	9.93514	8.70356	9.35071	9.37327	8.71769	8.06748	HG18
NM_133179	XAGE3	0.382268	0.000635219	0.135392	chrX	52908281	52913824	170626	" X antigen family, member 3"	6.42026	6.59013	6.85678	6.72391	7.81869	7.48738	5.67786	5.38793	5.76266	6.34639	5.34175	5.31841	HG18
NM_004756	NUMBL	0.382177	0.0463254	0.255404	chr19	45864433	45888374	9253	numb homolog (Drosophila)-like	9.4238	8.87241	10.5266	7.84766	10.6953	9.87172	8.99303	7.95178	7.91862	8.25172	8.74669	8.45815	HG18
NM_015964	CGI-38	0.381968	0.00670037	0.20537	chr16	65981212	65984922	51673	brain specific protein	5.89655	7.35023	5.42009	6.61597	7.30479	7.3922	5.02605	4.57853	5.40674	6.34686	5.65198	5.0393	HG18
NM_003536	HIST1H3H	0.380925	0.00924676	0.210747	chr6	27885820	27886293	8357	" histone 1, H3h"	11.0414	11.3368	11.4238	10.4403	12.5826	10.8017	10.5536	9.44133	10.2828	10.1544	9.9324	9.67898	HG18
BC022014	PARK2	0.380423	0.00360413	0.190292	chr6	161886133	163068787	5071	" Parkinson disease (autosomal recessive, juvenile) 2, parkin"	7.53281	7.388	7.20455	6.30264	8.05991	7.67067	5.85889	5.17581	7.10673	6.28423	5.50229	5.46154	HG18
NM_012342	BAMBI	0.380349	0.00254929	0.179658	chr10	29006429	29011874	25805	BMP and activin membrane-bound inhibitor homolog (Xenopus laevis)	6.70647	7.38641	6.19403	5.92944	7.25878	6.89851	6.25343	5.19109	5.11253	4.57704	5.41874	5.4578	HG18
BC064343	VGCNL1	0.379777	0.0484603	0.257242	chr13	100818895	100849506	259232	voltage gated channel like 1	8.36254	5.45308	7.11021	6.4433	5.87553	5.70165	5.64223	5.30609	5.74665	5.25065	5.36923	5.54263	HG18
NM_130786	A1BG	0.374157	0.0304273	0.23826	chr19	63548355	63556669	1	alpha-1-B glycoprotein	8.84243	8.09551	8.09684	7.63922	10.0755	9.24978	7.28648	7.89563	7.30651	7.55768	7.35068	7.47936	HG18
NM_003538	HIST1H4A	0.373262	0.0104885	0.214133	chr6	26129885	26130257	8359	" histone 1, H4a"	10.9995	10.7775	11.1815	9.90466	12.1731	10.9749	10.2603	9.70521	9.70174	9.56775	9.44215	9.58986	HG18
BC036319	PDE4D	0.373097	0.0251368	0.233668	chr5	58305605	58331516	5144	" phosphodiesterase 4D, cAMP-specific (phosphodiesterase E3 dunce homolog, Drosophila)"	8.45014	8.48408	9.99769	7.26317	9.48787	8.56785	7.57294	7.3989	7.63248	7.95115	7.69899	6.63564	HG18
NM_172056	KCNH2	0.37166	0.0105656	0.214133	chr7	150277435	150305947	3757	" potassium voltage-gated channel, subfamily H (eag-related), member 2"	9.42717	8.01734	7.72913	8.75819	7.19869	7.36481	5.96395	6.53292	7.3094	7.48741	6.96568	6.48743	HG18
BC003107	ID3	0.371138	0.000282024	0.112393	chr1	23757007	23758590	3399	" inhibitor of DNA binding 3, dominant negative helix-loop-helix protein"	12.9932	12.6766	12.0554	12.581	13.138	13.0789	11.2937	11.4963	11.6185	11.5033	11.5122	10.55	HG18
NM_001005464	H3/o	0.367419	0.00675753	0.20537	chr1	148078944	148079353	449003	histone H3/o	12.1905	12.0667	13.2142	11.6398	13.4552	11.9789	11.6788	10.2353	11.3091	11.9937	10.0812	10.4352	HG18
BC030639	ID2	0.367074	0.0354618	0.244153	chr2	8739636	8742032	3398	" inhibitor of DNA binding 2, dominant negative helix-loop-helix protein"	13.0396	12.3385	14.9777	12.887	15.1023	13.4749	13.3377	11.3172	13.1654	13.0781	11.6881	11.3819	HG18
NM_000734	CD247	0.366367	0.018802	0.22976	chr1	165666504	165754450	919	CD247 molecule	11.7698	12.1467	14.0337	11.2859	13.09	12.2267	12.0915	10.8706	11.5478	10.957	11.4578	9.84412	HG18
NM_033258	GNG8	0.365941	0.000225882	0.108364	chr19	51829172	51829779	94235	" guanine nucleotide binding protein (G protein), gamma 8"	6.88444	6.91699	6.62282	6.78651	7.09183	7.79446	5.4681	5.26457	5.2727	6.33808	5.47592	5.59416	HG18
NM_001017424	KCNK2	0.365616	0.0345502	0.243174	chr1	213245764	213477059	3776	" potassium channel, subfamily K, member 2"	7.16638	3.84393	4.97218	4.28978	4.55499	4.26126	4.11371	4.11663	4.03786	3.96578	3.7791	3.53158	HG18
BC050524	CSPG2	0.3656	0.0208151	0.232893	chr5	82803365	82844512	1462	chondroitin sulfate proteoglycan 2 (versican)	4.80249	5.17278	5.58224	5.84355	7.61096	7.17821	4.86553	4.22868	5.28657	5.29343	5.11266	4.67649	HG18
XM_496697	LOC441018	0.365238	0.0452003	0.254371	chr4	69252946	69263398	441018	" similar to UDP-glucuronosyltransferase 2B7 precursor (UDPGT) (3,4-catechol estrogen specific) (UDPGTh-2)"	6.38381	4.79974	6.30179	4.94555	4.26498	6.87722	5.29861	3.95285	3.26424	4.74119	4.33578	4.27125	HG18
NM_014207	CD5	0.363005	0.0176825	0.227904	chr11	60626542	60651900	921	CD5 molecule	9.342	9.0665	11.2413	8.98517	10.9933	9.79881	9.50789	8.22918	7.70108	8.49955	7.58286	9.58192	HG18
BC070343	TRA@	0.362033	0.0471971	0.256001	chr14	21503519	22090936	6955	T cell receptor alpha locus	6.07297	5.45439	8.16051	5.43454	7.99257	7.00218	6.56204	5.52283	4.80723	5.91539	5.16167	5.06587	HG18
AK057217	TIMP2	0.359017	0.0192812	0.23027	chr17	74398256	74410878	7077	TIMP metallopeptidase inhibitor 2	9.53932	8.83167	10.525	8.91498	11.169	10.0341	8.28141	8.60288	8.04357	8.5212	9.27241	8.5943	HG18
XM_926366	LOC653181	0.357839	0.0326114	0.241701	chr2	1291278	1350383	653181	similar to Gamma-2-syntrophin (G2SYN) (Syntrophin 5) (SYN5)	6.64802	7.64286	6.32179	5.6928	6.33143	8.50233	5.92067	5.09962	5.16412	5.80101	5.24075	6.473	HG18
BC017588	CXCL16	0.356669	0.000371073	0.11682	chr17	4584574	4589960	58191	chemokine (C-X-C motif) ligand 16	9.92124	9.5035	9.96355	9.01095	9.71351	10.085	8.4713	8.07981	8.61584	7.94204	7.21852	8.71094	HG18
NM_003458	BSN	0.356626	0.0395505	0.24822	chr3	49566925	49683982	8927	bassoon (presynaptic cytomatrix protein)	6.7356	6.07746	4.71098	4.51359	6.91462	6.09842	4.71641	4.2604	4.39047	4.59514	4.87067	4.76446	HG18
XM_935345	ID2B	0.356448	0.0317358	0.240414	chr3	62084059	62085426	84099	" inhibitor of DNA binding 2B, dominant negative helix-loop-helix protein"	12.8799	11.8376	14.1138	12.2086	14.627	13.0244	12.6353	10.8094	12.553	12.48	11.1409	10.8529	HG18
NM_001039938	INTS6	0.356205	0.0369685	0.245736	chr13	50921623	50925276	26512	integrator complex subunit 6	10.8357	10.0094	11.4526	9.29559	12.1248	10.2653	10.1719	9.13774	9.41546	9.28597	9.64814	8.79169	HG18
NM_004364	CEBPA	0.353989	0.0421872	0.250894	chr19	38482775	38485160	1050	" CCAAT/enhancer binding protein (C/EBP), alpha"	9.13676	8.7596	7.20418	7.55554	9.60647	9.81635	7.48637	6.68126	7.87327	8.17504	7.0219	7.0355	HG18
AK022644	DBNDD1	0.35165	0.00373519	0.190803	chr16	88598781	88613288	79007	dysbindin (dystrobrevin binding protein 1) domain containing 1	10.3276	9.93722	9.90401	8.53925	9.83681	9.57782	7.81543	8.82566	7.71527	8.62007	6.79763	8.84811	HG18
BC114219	WNT3	0.349345	0.0003103	0.115281	chr17	42195043	42250980	7473	" wingless-type MMTV integration site family, member 3"	8.55427	9.75635	8.50566	9.79461	9.27719	9.4705	7.76363	8.1872	8.05532	8.08035	7.33573	7.00334	HG18
BC018404	FGF21	0.3472	0.0336689	0.242554	chr19	53950627	53953397	26291	fibroblast growth factor 21	3.73126	6.93462	4.6728	4.46558	6.30676	4.09965	4.89589	4.01008	3.36923	4.11804	3.48805	3.61426	HG18
NM_000518	HBB	0.346656	0.0522771	0.260493	chr11	5203271	5204877	3043	" hemoglobin, beta"	7.78546	8.6217	8.29864	7.38294	10.6803	10.6747	6.08926	8.98512	7.55954	8.29852	8.49943	6.23424	HG18
NM_000358	TGFBI	0.345271	0.0201657	0.232893	chr5	135392596	135427406	7045	" transforming growth factor, beta-induced, 68kDa"	9.55573	9.62296	8.49985	8.94839	10.862	11.0079	8.4304	6.54586	8.93373	9.76786	7.62764	7.52542	HG18
NM_003955	SOCS3	0.34444	0.00698399	0.205441	chr17	73864453	73867753	9021	suppressor of cytokine signaling 3	12.2095	10.5507	11.5071	10.0593	11.5663	11.2934	10.0533	8.65299	8.99126	9.91709	10.9418	9.0205	HG18
NM_014058	TMPRSS11E	0.342784	0.0243407	0.233668	chr4	68995794	69045917	28983	" transmembrane protease, serine 11E"	6.31652	4.61278	4.87229	4.74231	4.12043	6.46299	4.51318	3.71861	3.94547	4.1618	3.46723	3.42736	HG18
BC009568	SYNGR3	0.342254	0.0282375	0.236261	chr16	1980000	1984269	9143	synaptogyrin 3	9.62414	9.52581	9.97238	7.31961	9.90423	10.0552	8.10455	7.69158	8.3143	7.72155	8.7486	7.42216	HG18
NM_003540	HIST1H4F	0.341586	0.0160638	0.225576	chr6	26348632	26349000	8361	" histone 1, H4f"	11.083	10.9974	11.5265	10.196	12.9281	11.1931	10.7708	9.67411	10.1094	9.62429	9.63613	10.0443	HG18
BC053934	SIRT4	0.340895	0.00500614	0.201935	chr12	119214575	119235424	23409	sirtuin (silent mating type information regulation 2 homolog) 4 (S. cerevisiae)	11.804	11.6483	12.0198	10.6428	12.5497	11.6307	11.4531	9.77368	10.7985	10.0264	8.77918	8.8338	HG18
NM_006725	CD6	0.339057	0.00662452	0.20537	chr11	60495749	60544425	923	CD6 molecule	8.76795	9.2796	11.2076	9.35432	11.0504	10.0043	9.12293	7.62253	8.24748	9.86494	6.94431	8.38992	HG18
XM_374917	LOC399937	0.338602	0.0339921	0.242597	chr11	89228265	89235881	399937	similar to RING finger protein 18 (Testis-specific ring-finger protein)	8.2477	5.16718	6.72699	5.60232	6.1211	7.1677	5.99278	5.24975	4.56801	5.66	5.23404	4.70091	HG18
NM_000423	KRT2A	0.338131	0.0382702	0.246446	chr12	51324608	51332226	3849	keratin 2A (epidermal ichthyosis bullosa of Siemens)	3.52237	4.54559	6.23829	3.9804	7.20732	5.23707	4.90529	3.88951	4.14165	3.97315	3.68298	3.84614	HG18
NM_006705	GADD45G	0.33746	0.0445339	0.253746	chr9	91409747	91411290	10912	" growth arrest and DNA-damage-inducible, gamma"	10.4719	8.83668	10.2104	9.88928	11.93	9.34336	9.51925	8.39411	8.9133	8.76759	8.61387	8.99275	HG18
NM_175054	HIST4H4	0.337002	0.047469	0.256012	chr12	14814920	14815332	121504	" histone 4, H4"	9.8523	9.99426	10.163	8.24806	12.0857	9.88884	10.1003	8.24192	9.22308	7.85721	8.07003	8.74719	HG18
BC074932	PI15	0.336548	0.0450315	0.254126	chr8	75900016	75924090	51050	peptidase inhibitor 15	7.17692	4.57486	6.41349	4.91705	4.23432	5.06359	4.45901	4.30023	3.69774	4.28503	4.46721	4.07723	HG18
NM_006732	FOSB	0.335243	0.0113707	0.214955	chr19	50663092	50670276	2354	FBJ murine osteosarcoma viral oncogene homolog B	14.0638	12.9488	11.5128	11.8888	13.1393	12.1701	10.1089	10.964	11.1852	11.3025	12.3778	10.9173	HG18
BC004518	SYT17	0.335217	0.00686928	0.205441	chr16	19087459	19185930	51760	synaptotagmin XVII	10.1468	10.5539	9.11647	9.94114	10.597	11.5021	9.05635	8.24472	9.17304	9.40472	9.22096	7.66934	HG18
NM_016616	TXNDC3	0.333575	0.048004	0.25645	chr7	37854723	37906528	51314	thioredoxin domain containing 3 (spermatozoa)	5.09716	4.61846	6.66225	5.00702	7.88448	5.72726	5.2726	4.40062	4.74119	4.28087	4.60319	4.92381	HG18
BC018086	MGC13017	0.331132	0.0211671	0.232893	chr5	133774139	133775468	91368	similar to RIKEN cDNA A430101B06 gene	9.0928	9.48609	8.51688	6.98168	9.07826	9.73024	7.64915	7.55246	7.59043	6.29288	7.05066	7.96283	HG18
BC063417	PTPRJ	0.329459	0.00675778	0.20537	chr11	47958929	48109757	5795	" protein tyrosine phosphatase, receptor type, J"	11.2343	10.7726	11.0622	9.2374	11.4712	10.6804	9.65497	8.73324	8.53634	8.7807	9.13794	10.1589	HG18
BC033881	XRCC6BP1	0.32877	0.0161735	0.225755	chr12	56621613	56622363	91419	XRCC6 binding protein 1	7.06263	7.84745	6.61723	5.68971	7.97072	8.21474	5.46104	5.83216	5.72277	5.15969	5.73478	6.73107	HG18
NM_000074	CD40LG	0.322382	0.0496632	0.25827	chrX	135558001	135570215	959	" CD40 ligand (TNF superfamily, member 5, hyper-IgM syndrome)"	3.74856	5.4841	6.65822	3.98318	7.9607	6.71362	5.61926	4.93207	4.87337	4.80136	4.32579	3.76959	HG18
NM_001024599	RP11-196G18.6	0.321953	0.0340684	0.242819	chr1	148049906	148050538	440689	" histone 2, H2bf"	10.8927	9.69269	10.1704	8.80139	11.3867	8.75908	8.99589	7.96011	9.14792	7.7682	8.77089	8.69036	HG18
NM_005904	SMAD7	0.321512	0.0359093	0.244395	chr18	44700220	44731079	4092	" SMAD, mothers against DPP homolog 7 (Drosophila)"	9.88673	9.79658	11.7232	8.60318	11.5972	10.6036	9.43703	8.60578	9.00442	8.55455	9.29423	9.44817	HG18
NM_156038	CSF3R	0.317144	0.0428678	0.251181	chr1	36704230	36721096	1441	colony stimulating factor 3 receptor (granulocyte)	6.02356	7.88984	9.69815	8.41646	11.5559	10.6475	8.02488	6.77708	8.5523	9.58979	7.65736	7.73609	HG18
NM_017817	RAB20	0.31555	0.0066678	0.20537	chr13	109973413	110012072	55647	" RAB20, member RAS oncogene family"	9.15315	9.64688	9.90498	8.5211	10.3168	11.1232	8.39783	7.96378	8.39244	9.04742	7.16137	8.50066	HG18
NM_020789	IGSF9	0.315313	0.040977	0.249345	chr1	158163454	158182010	57549	" immunoglobulin superfamily, member 9"	9.56239	9.56637	7.43358	7.66552	10.209	9.18013	7.80357	7.11184	7.6295	7.65704	7.35735	7.82372	HG18
AK097419	LOC401565	0.312098	0.0313529	0.239676	chr9	139257856	139262043	401565	similar to 4931415M17 protein	10.8552	9.21976	10.4206	10.2155	12.3686	9.7551	9.73106	8.38341	8.9455	10.0917	8.6419	8.30303	HG18
AB014771	MOP-1	0.310146	0.0108475	0.214133	chr4	82609186	82609498	643616	MOP-1	11.5537	11.2365	11.1908	9.48761	12.0689	10.766	8.96537	9.16985	9.56463	9.34467	10.2538	9.63795	HG18
NM_003529	HIST1H3A	0.309468	0.00814961	0.206645	chr6	26128696	26129165	8350	" histone 1, H3a"	12.1113	12.0292	12.5177	10.8187	13.3429	11.5753	11.2235	9.64691	11.0869	10.6215	10.0931	10.1807	HG18
BC002730	DHRS3	0.30719	0.00491432	0.201449	chr1	12550526	12600055	9249	dehydrogenase/reductase (SDR family) member 3	6.42273	9.66718	10.4201	8.04544	9.60676	8.44854	7.99092	6.85178	7.21839	8.08555	7.92372	6.51937	HG18
NM_001335	CTSW	0.305134	0.0488667	0.257588	chr11	65403859	65407786	1521	cathepsin W (lymphopain)	6.98452	7.89128	10.9737	7.25489	9.45503	8.38931	8.17202	8.0197	6.50978	7.4892	7.37479	6.68741	HG18
NM_178174	TREML1	0.305123	0.0252504	0.233668	chr6	41225319	41230048	340205	triggering receptor expressed on myeloid cells-like 1	7.83797	11.0812	9.42571	7.48325	10.6995	10.6604	7.31985	8.50333	7.61191	7.678	9.84417	7.2697	HG18
NM_001031804	MAF	0.302762	0.0513411	0.260039	chr16	78185731	78192112	4094	v-maf musculoaponeurotic fibrosarcoma oncogene homolog (avian)	7.83922	6.04517	9.1474	6.20347	7.77837	6.54076	6.32585	5.87788	5.18814	6.61472	5.76277	5.64983	HG18
NM_003545	HIST1H4E	0.302261	0.0361094	0.244468	chr6	26312851	26313228	8367	" histone 1, H4e"	11.2471	10.6223	10.8399	8.88102	12.567	11.4368	10.609	9.06032	9.95114	8.9646	8.54774	9.27676	HG18
AK096699	NACA	0.299444	0.0259922	0.234521	chr12	55392483	55405350	4666	nascent-polypeptide-associated complex alpha polypeptide	6.26392	6.92481	4.9922	5.18401	8.01444	7.00228	4.62457	4.63555	4.74052	6.23643	4.34663	4.56247	HG18
NM_020809	ARHGAP20	0.298349	0.00138566	0.175833	chr11	109952975	110088661	57569	Rho GTPase activating protein 20	6.27188	5.27845	4.64114	5.21819	5.52469	6.37844	3.19061	3.68188	4.2846	4.19459	4.11513	3.87263	HG18
AB011157	PTDSR	0.297805	0.044438	0.253746	chr17	72220513	72234158	23210	phosphatidylserine receptor	11.4509	10.9145	11.5579	8.38873	12.2393	11.5017	10.469	9.70889	10.2003	7.84104	9.22214	8.82111	HG18
BC027855	FRZB	0.28638	0.020861	0.232893	chr2	183407531	183439595	2487	frizzled-related protein	7.51715	6.72968	5.29073	5.34172	4.66166	6.77932	4.97402	4.43944	3.76791	4.51807	4.75407	4.79376	HG18
NM_172318	KCNG1	0.281803	0.0465391	0.255641	chr20	49058622	49073024	3755	" potassium voltage-gated channel, subfamily G, member 1"	7.78082	8.61207	5.80673	7.2071	9.02385	9.54497	6.80597	6.78437	7.0576	6.14974	6.72674	5.77078	HG18
NM_003528	HIST2H2BE	0.281624	0.0243521	0.233668	chr1	148122633	148124856	8349	" histone 2, H2be"	11.5348	9.87868	10.4715	9.0796	11.8682	9.64395	8.82434	8.65079	9.05591	8.1953	9.43264	9.12793	HG18
BC012550	KLRC1	0.281559	0.0519824	0.260471	chr12	10489907	10498482	3821	" killer cell lectin-like receptor subfamily C, member 1"	7.04425	5.99064	9.93714	4.91469	10.256	8.8738	9.35744	4.36347	6.31522	4.56561	3.90365	4.40276	HG18
NM_005103	FEZ1	0.280702	0.0311121	0.239388	chr11	124820857	124871333	9638	fasciculation and elongation protein zeta 1 (zygin I)	5.6602	6.01585	8.50834	5.07139	7.79789	6.7564	5.6652	4.76532	5.1435	5.10128	5.6189	5.32434	HG18
BC020226	HLA-DOB	0.278411	0.0370728	0.279568	chr6	32892245	32892752	3112	" major histocompatibility complex, class II, DO beta"	10.796	10.1046	8.73172	8.11098	11.1064	10.785	7.47079	8.70549	8.87121	8.77816	8.0979	8.34789	HG18
NM_014553	TFCP2L1	0.27623	0.000536281	0.127404	chr2	121695003	121759245	29842	transcription factor CP2-like 1	7.77487	6.85594	6.52642	7.76152	6.87401	7.16137	5.71561	4.36316	4.85336	6.43058	4.61107	5.2137	HG18
NM_005985	SNAI1	0.275914	0.0421379	0.250872	chr20	48032933	48038830	6615	snail homolog 1 (Drosophila)	10.1733	8.07003	10.266	9.63104	11.6662	8.42002	9.14782	6.79487	8.46572	9.14633	7.60985	7.2158	HG18
NM_005797	EVA1	0.274588	0.00307485	0.185928	chr11	117629343	117640219	10205	epithelial V-like antigen 1	8.16084	4.95374	5.49884	5.79608	5.62787	6.34152	4.7699	4.41992	4.54269	5.31865	4.04776	4.47061	HG18
NM_152547	BTNL9	0.273747	0.00327554	0.186607	chr5	180399853	180421121	153579	butyrophilin-like 9	9.6344	11.0147	10.578	12.0957	10.3135	11.13	8.89052	7.12739	7.00797	10.3188	10.0258	8.22644	HG18
NM_002034	FUT5	0.26922	0.00854581	0.208553	chr19	5816836	5821551	2527	" fucosyltransferase 5 (alpha (1,3) fucosyltransferase)"	5.36076	4.97939	7.26833	4.55529	6.20898	6.18709	4.80419	3.75929	3.42852	3.83829	4.69548	3.85405	HG18
NM_001017523	BTBD11	0.267811	0.0185711	0.22933	chr12	106498763	106577549	121551	BTB (POZ) domain containing 11	4.75686	5.64216	8.00884	5.56325	8.62892	7.27167	6.34089	3.51349	5.31949	5.81466	4.70531	5.12432	HG18
NM_001039948	RUTBC2	0.264062	0.000227346	0.108364	chr22	23532254	23652811	129049	RUN and TBC1 domain containing 2	6.51535	6.96188	6.11912	6.85477	6.83578	5.64603	4.99245	3.80925	4.79274	5.2408	4.61274	3.75806	HG18
XM_928387	LOC653610	0.262593	0.0129964	0.21932	chr1	148089097	148090059	653610	similar to Histone H2A.o (H2A/o) (H2A.2) (H2a-615)	12.7563	10.3634	10.8176	10.6042	12.6928	10.9131	9.51211	9.06115	9.92487	9.94065	9.38514	10.4539	HG18
NM_173158	NR4A1	0.260183	0.0355044	0.244153	chr12	50723762	50736019	3164	" nuclear receptor subfamily 4, group A, member 1"	8.59883	6.91014	6.59036	6.65612	9.58486	7.22175	5.4722	6.69837	5.60903	5.61758	6.82841	5.96182	HG18
NM_001008537	RP11-130N24.1	0.257271	0.0218919	0.232965	chrX	73870136	74061709	340533	KIAA2022 protein	7.96884	7.36893	5.46781	8.38775	6.25096	6.08644	5.63939	4.99451	5.22397	5.88708	5.51278	4.14365	HG18
NM_014731	ProSAPiP1	0.256635	0.00464708	0.19887	chr20	3091272	3097207	9762	ProSAPiP1 protein	8.42573	8.96831	9.23378	7.26222	9.76015	9.57524	7.41166	7.14796	6.64114	6.36205	7.58256	7.16165	HG18
BC101465	PRKCQ	0.253613	0.0397793	0.248823	chr10	6510125	6597117	5588	" protein kinase C, theta"	5.40431	5.98804	9.49348	5.87223	9.29242	7.48797	7.7408	5.36658	5.46908	5.91436	5.14062	5.08805	HG18
NM_002704	PPBP	0.252685	0.00499269	0.201935	chr4	75071618	75072764	5473	pro-platelet basic protein (chemokine (C-X-C motif) ligand 7)	10.3162	12.3305	11.147	9.59371	12.0757	12.0112	8.4896	9.77221	8.61687	9.61157	10.9122	7.56922	HG18
BX537992	SIRPB1	0.245862	0.0156492	0.225373	chr20	1525985	1548655	10326	signal-regulatory protein beta 1	6.50618	8.10117	5.80945	6.14456	8.80064	8.92815	7.27157	3.84522	3.49898	5.84756	6.57625	4.10846	HG18
BC093644	KLRC2	0.245414	0.0470879	0.255915	chr12	10474956	10479883	3822	" killer cell lectin-like receptor subfamily C, member 2"	7.56735	6.23528	10.5006	5.86653	10.6123	8.94106	9.5041	5.44311	5.61088	5.92562	4.9823	4.84743	HG18
BC052969	MYOM2	0.245083	0.0162203	0.226215	chr8	1980611	2080779	9172	" myomesin (M-protein) 2, 165kDa"	5.85351	9.94362	12.232	7.70291	9.20748	9.23291	5.72568	8.74012	5.63893	10.2134	5.12139	4.67128	HG18
BC070364	TRA@	0.244632	0.0223293	0.233242	chr14	21432405	22090936	6955	T cell receptor alpha locus	5.64857	5.73721	8.61124	5.49938	8.84099	7.35443	6.88518	4.37491	5.66	5.9143	4.59602	3.35793	HG18
NM_001828	CLC	0.243874	0.0420961	0.250872	chr19	44913734	44920508	1178	Charcot-Leyden crystal protein	6.8454	7.24195	8.21172	7.331	10.648	10.39	7.69586	7.62747	7.83878	6.61263	6.41766	6.28034	HG18
NM_021935	PROK2	0.240026	0.0351763	0.243516	chr3	71903496	71916902	60675	prokineticin 2	4.68481	5.67709	8.32472	4.24289	6.37032	5.53756	5.05782	4.02737	4.61737	4.41204	4.17938	4.12055	HG18
NM_021226	ARHGAP22	0.237411	0.00355612	0.189737	chr10	49324084	49483144	58504	Rho GTPase activating protein 22	6.77636	7.27748	6.25092	6.97287	8.48836	8.67808	4.58751	5.1823	6.02137	6.45632	5.4384	5.2011	HG18
BC041613	TCEA3	0.23294	0.0347245	0.243174	chr1	23580454	23623742	6920	" transcription elongation factor A (SII), 3"	3.8732	5.98578	7.42481	4.38225	8.85828	7.15995	5.87457	4.64704	5.49391	3.59878	5.27774	4.63098	HG18
BC023576	GNLY	0.228947	0.0387171	0.247083	chr2	85775049	85779380	10578	granulysin	9.59304	9.39287	13.7526	9.6336	13.3977	11.4342	12.0987	9.11468	9.36762	9.71282	7.59484	7.16441	HG18
BC010434	SPTB	0.228688	0.0452117	0.254371	chr14	64282754	64283376	6710	" spectrin, beta, erythrocytic (includes spherocytosis, clinical type I)"	6.54541	7.33917	10.1144	7.53235	11.1892	8.45949	8.05661	7.20998	7.10348	7.51309	7.02119	6.70505	HG18
NM_004126	GNG11	0.228264	0.00188301	0.179658	chr7	93389034	93393762	2791	" guanine nucleotide binding protein (G protein), gamma 11"	9.97364	10.5532	9.64601	10.9237	10.2508	10.6575	8.29212	8.33309	7.68991	7.94547	9.47441	5.50182	HG18
NM_182511	CBLN2	0.226302	0.0115359	0.215335	chr18	68354894	68362542	147381	cerebellin 2 precursor	7.86571	3.86967	4.03354	3.83498	3.62646	4.26277	3.36969	3.40512	3.48579	3.95983	3.34073	3.62552	HG18
NM_138453	RAB3C	0.220279	0.00627151	0.205021	chr5	57914695	58183163	115827	" RAB3C, member RAS oncogene family"	7.85881	7.63364	5.26948	6.07947	7.20357	7.72264	5.08716	4.20225	3.76155	5.31993	5.77129	5.19942	HG18
NM_002258	KLRB1	0.219571	0.0331443	0.241948	chr12	9639136	9651764	3820	" killer cell lectin-like receptor subfamily B, member 1"	8.59919	7.88474	11.6182	7.79414	11.0696	9.11226	9.52149	8.10634	7.03135	7.32492	6.56934	6.18592	HG18
NM_031439	SOX7	0.218467	0.000198624	0.101644	chr8	10618687	10625432	83595	SRY (sex determining region Y)-box 7	9.66474	9.11482	7.86722	9.32116	8.81256	8.32199	7.14516	7.22662	6.89233	6.1504	6.62089	6.28111	HG18
AY429508	KLK1	0.214918	0.00575638	0.203042	chr19	56014215	56018855	3816	" kallikrein 1, renal/pancreas/salivary"	11.3099	10.8886	8.54698	10.4698	11.2641	10.1627	8.69174	8.56653	7.29018	8.58618	8.88898	8.25559	HG18
AF461157	KLRC3	0.212732	0.0364528	0.24494	chr12	10456184	10479861	3823	" killer cell lectin-like receptor subfamily C, member 3"	7.87487	6.83148	10.6795	5.94219	10.6128	8.91082	9.28037	5.14113	6.07909	6.42107	5.00545	4.86218	HG18
NM_004235	KLF4	0.211511	0.0052749	0.202349	chr9	109286955	109291576	9314	Kruppel-like factor 4 (gut)	10.7768	10.7009	9.48404	8.82935	11.3265	11.4066	7.78448	6.87588	8.11732	9.46193	8.84022	8.27181	HG18
NM_018948	ERRFI1	0.209966	0.032419	0.241495	chr1	7994380	8008943	54206	ERBB receptor feedback inhibitor 1	8.37332	8.49267	7.97699	7.00373	10.7578	10.3582	7.78985	6.96224	7.01338	6.69224	7.00485	7.29678	HG18
NM_022443	MLF1	0.207755	0.00945106	0.21143	chr3	159771677	159805877	4291	myeloid leukemia factor 1	8.02867	8.64466	7.02469	6.37308	9.39965	8.37775	5.26569	5.92629	6.23936	5.93815	6.6779	5.71601	HG18
NM_005524	HES1	0.198121	0.00631049	0.20537	chr3	195336627	195339090	3280	" hairy and enhancer of split 1, (Drosophila)"	13.0337	12.0092	13.0503	10.6962	10.9388	10.6778	9.9991	8.65456	9.09184	9.9612	10.3524	9.85267	HG18
BC051690	FBLN2	0.19596	0.000805494	0.143128	chr3	13565661	13654908	2199	fibulin 2	9.98519	10.1292	7.84243	9.13017	9.0085	9.12986	6.95915	5.92146	6.17102	7.74377	6.85002	7.6203	HG18
NM_020056	HLA-DQA2	0.187921	0.0344022	0.243174	chr6	32817140	32823199	3118	" major histocompatibility complex, class II, DQ alpha 2"	10.1855	10.0879	5.61674	12.3687	10.2875	11.0358	5.74521	8.0952	6.45123	5.76029	10.6148	4.24523	HG18
XM_933248	LOC653678	0.186445	0.0230514	0.233282	chr20	32740418	32760213	653678	similar to tumor protein p53 inducible nuclear protein 2	10.2045	9.04508	9.82981	6.47254	10.1572	9.81113	7.44872	6.50549	7.36766	6.9007	7.43402	7.33982	HG18
BC101653	HIST1H2BI	0.183057	0.0205069	0.232893	chr6	26381122	26381601	8346	" histone 1, H2bi"	9.10956	9.14847	9.07766	7.05305	11.3677	8.40744	7.87935	6.20603	8.04127	5.95193	6.79644	7.00379	HG18
BC012613	CPA3	0.182286	0.0330017	0.241939	chr3	150065773	150097558	1359	carboxypeptidase A3 (mast cell)	4.57265	4.71216	4.44013	4.36189	7.54979	7.63574	4.17504	3.85943	3.89565	3.77548	3.3686	3.97678	HG18
NM_002165	ID1	0.180399	0.00673533	0.20537	chr20	29656752	29657974	3397	" inhibitor of DNA binding 1, dominant negative helix-loop-helix protein"	8.96319	9.58659	9.86526	7.61058	11.2311	10.3584	8.09809	6.31359	8.01903	7.46523	7.59473	6.90392	HG18
NM_012093	AK5	0.171798	0.0113475	0.214955	chr1	77520874	77798242	26289	adenylate kinase 5	7.27036	7.6435	10.6321	7.66619	10.7566	9.6414	8.1536	6.59781	7.03615	6.85742	6.17476	6.66944	HG18
AF057170	VMD2	0.167361	0.0217917	0.232965	chr11	61474407	61488509	7439	" vitelliform macular dystrophy 2 (Best disease, bestrophin)"	10.1063	8.84565	9.78678	7.49959	11.8723	9.66101	8.35401	6.55972	8.119	7.8709	6.94684	7.185	HG18
NM_003539	HIST1H4D	0.159985	0.0228367	0.233282	chr6	26296916	26297283	8360	" histone 1, H4d"	9.19774	8.5751	9.91238	7.12615	11.8819	9.78248	8.59994	6.80076	8.09534	6.6154	6.63202	6.72719	HG18
NM_002112	HDC	0.159919	0.019996	0.232565	chr15	48321442	48345214	3067	histidine decarboxylase	4.70352	6.26932	8.05384	4.60243	9.04035	7.81737	5.73401	4.74685	4.51999	5.01506	4.61374	4.54345	HG18
BC020630	CAMK2N1	0.126302	9.82332e-05	0.0762713	chr1	20681471	20682799	55450	calcium/calmodulin-dependent protein kinase II inhibitor 1	9.20973	9.22163	7.84178	9.1434	7.73329	8.65875	5.62605	5.29645	4.49498	7.14458	5.68382	4.60753	HG18
NM_002538	OCLN	0.125553	0.00374819	0.190803	chr5	68823874	68885889	4950	occludin	5.43227	7.44366	7.89393	6.43516	4.5146	6.90189	4.08676	3.75208	3.68468	3.74044	3.41288	4.21329	HG18
NM_001215	CA6	0.119881	0.0423903	0.251078	chr1	8928508	8957738	765	carbonic anhydrase VI	3.84602	4.78508	8.83932	4.49047	9.49286	8.11226	6.04076	4.20393	4.39193	4.44449	4.47148	5.04292	HG18
NM_080747	K6IRS2	0.114045	0.0401418	0.249146	chr12	51265639	51281559	140807	keratin protein K6irs	4.07237	5.43535	9.42163	4.1072	8.93094	6.57832	5.50661	4.69695	4.97181	4.53382	3.89955	3.66923	HG18
NM_032638	GATA2	0.111552	0.043015	0.251472	chr3	129680959	129694718	2624	GATA binding protein 2	3.91023	5.89338	3.83063	3.97049	8.74978	7.99347	3.95598	3.49622	3.34744	4.23825	4.4588	3.35713	HG18
NM_001945	HBEGF	0.10755	0.0539243	0.262385	chr5	139692611	139706358	1839	heparin-binding EGF-like growth factor	9.89428	9.20383	6.69073	7.28643	12.08	10.7523	7.56877	6.60969	7.32915	7.1855	7.04726	6.89107	HG18
NM_000954	PTGDS	0.106494	0.0160098	0.225576	chr9	138991776	138996015	5730	prostaglandin D2 synthase 21kDa (brain)	7.9056	8.59624	13.0287	7.5757	11.7982	11.2018	9.99321	7.84697	6.95192	5.81801	6.93389	5.7852	HG18
NM_175068	K6IRS3	0.0558843	0.0337755	0.242554	chr12	51287620	51298610	319101	keratin 6 irs3	3.76827	3.75415	9.17164	3.10464	8.398	7.36614	4.11987	3.17584	3.43559	3.47961	2.77894	2.81426	HG18
BC005912	FCER1A	0.0277213	0.011709	0.215644	chr1	157538749	157544614	2205	" Fc fragment of IgE, high affinity I, receptor for"	3.68934	6.51085	7.46863	4.16806	10.7418	9.45368	4.01962	3.6853	3.92313	3.57861	3.42328	3.04848	HG18
